# Supplementary material for: Effectiveness of common antidepressants: a post market release study
Source: eClinicalMedicine. 2021 Oct 25;41:101171. doi: 10.1016/j.eclinm.2021.101171 (PMC8633963; doi:10.1016/j.eclinm.2021.101171)
Supplement: Supplementary file 2 [file mmc2.xlsx]

## Sheet: summ
Antidepressant	Number of Variables Stratified	Not Trimmed		Trimmed
		Number of Strata	Number of Strata with 100+ Episodes	Number of Strata	Number of Strata with 100+ Episodes	prob_mean	prob_std	prob_min	prob_25%	prob_50%	prob_75%	prob_max
Amitriptyline	156	230225	19	1665870	808	0.0284807	0.0366691	0	0.00831612	0.017991	0.0363873	0.319489	Amitriptyline
Bupropion	171	682452	105	3848579	2629	0.0685884	0.111369	0	0.0246154	0.0392157	0.0576923	0.697674	Bupropion
Citalopram	271	768810	58	6019770	2484	0.475636	0.178442	0.046729	0.357172	0.471871	0.611246	0.912162	Citalopram
Desvenlafaxine	122	65931	6	362475	239	0.442619	0.22415	0.0458716	0.209459	0.509259	0.635086	0.836207	Desvenlafaxine
Doxepin	81	38811	10	162851	147	0.204351	0.128542	0.0251799	0.11861	0.16	0.261201	0.726496	Doxepin
Duloxetine	202	392986	7	4126859	1329	0.387034	0.16143	0.0377358	0.271318	0.372093	0.504854	0.778626	Duloxetine
Escitalopram	210	860560	83	5944275	3116	0.207556	0.139988	0.0185185	0.116045	0.161201	0.268988	0.947761	Escitalopram
Fluoxetine	195	686014	101	4666521	2480	0.443282	0.185185	0.0285714	0.305385	0.445016	0.58828	0.909091	Fluoxetine
Mirtazapine	149	155581	6	1207217	511	0.177395	0.115955	0.0157068	0.106936	0.138614	0.216867	0.703704	Mirtazapine
Nortriptyline	80	64989	16	275165	274	0.0964365	0.0937764	0	0.0467945	0.0647124	0.123021	0.744966	Nortriptyline
Paroxetine	212	396794	33	2888526	1328	0.439492	0.170812	0.0648148	0.32	0.411765	0.559322	0.942308	Paroxetine
Ropinirole	82	53265	3	294967	195	0.348497	0.133319	0.0654206	0.236087	0.374179	0.441344	0.715517	Ropinirole
Sertraline	260	1043206	81	8313556	3474	0.480059	0.190575	0.045045	0.355211	0.483405	0.619618	0.959677	Sertraline
Trazodone	120	344414	63	1820759	1507	0.0338262	0.0764498	0	0.00826446	0.0150376	0.0253394	0.609375	Trazodone
Venlafaxine	172	442701	37	2943830	1669	0.470483	0.193095	0.0507246	0.305031	0.507671	0.630435	0.908257	Venlafaxine
Other	328	2182586	8	32217653	7830	0.344075	0.185055	0.0190476	0.181109	0.329921	0.483333	0.884956	Other
		38811	3	162851	147
		1043206	105	8313556	3474

## Sheet: Subgroups and Optimal AD
	a+b	(All)
	st_size	(All)
	Prob of remission	Column Labels
# of RX	Row Labels	AMITRIPTYLINE	BUPROPION	CITALOPRAM	DESVENLAFAXINE	DOXEPIN	DULOXETINE	ESCITALOPRAM	FLUOXETINE	MIRTAZAPINE	NORTRIPTYLINE	OTHER	PAROXETINE	ROPINIROLE	SERTRALINE	TRAZODONE	VENLAFAXINE	Difference
16	Age: 13-19 | Gender: Female	0.012008	0.0667639	0.283884	0.282472	0.108955	0.212012	0.137492	0.262517	0.107773	0.0409091	0.187698	0.25299	0.132812	0.29852	0.0418364	0.299006	0.286998
2	Age: 13-19 | Gender: Female | ABDOMINAL PAIN, UNSPECIFIED SITE (dxo:ICD9:78900)								0.361905						0.383886			0.0219815
2	Age: 13-19 | Gender: Female | ABNORMAL WEIGHT GAIN (dxo:ICD9:7831)		0.0357143												0.41989			0.384175
2	Age: 13-19 | Gender: Female | ABSENCE OF MENSTRUATION (dxo:ICD9:6260)							0.125523							0.386534			0.261011
2	Age: 13-19 | Gender: Female | ACUTE SINUSITIS, UNSPECIFIED (dxo:ICD9:4619)			0.298387											0.37037			0.0719833
1	Age: 13-19 | Gender: Female | ACUTE UPPER RESPIRATORY INFECTIONS OF UNSPECIFIED SITE (dxo:ICD9:4659)								0.32872									0
1	Age: 13-19 | Gender: Female | ACUTE UPPER RESPIRATORY INFECTIONS OF UNSPECIFIED SITE (dxo:ICD9:4659) | ROUTINE INFANT OR CHILD HEALTH CHECK (dxo:ICD9:V202)								0.388889									0
1	Age: 13-19 | Gender: Female | ADJUSTMENT DISORDER WITH ANXIETY (dxo:ICD9:30924) | INDIVIDUAL PSYCHOTHERAPY, INSIGHT ORIENTED, BEHAVIOR MODIFYING AND/OR SUPPORTIVE, IN AN OFFICE OR OUTPATIENT FACILITY, APPROXIMATELY 45 TO 50 MINUTES (px:CPT4:90806) | PSYCHIATRIC DIAGNOSTIC INTERVIEW EXAMINATION (px:CPT4:90801)														0.133333			0
3	Age: 13-19 | Gender: Female | ADJUSTMENT DISORDER WITH DEPRESSED MOOD (dxo:ICD9:3090) | INDIVIDUAL PSYCHOTHERAPY, INSIGHT ORIENTED, BEHAVIOR MODIFYING AND/OR SUPPORTIVE, IN AN OFFICE OR OUTPATIENT FACILITY, APPROXIMATELY 45 TO 50 MINUTES (px:CPT4:90806) | PSYCHIATRIC DIAGNOSTIC INTERVIEW EXAMINATION (px:CPT4:90801)							0.0694444	0.138889						0.189349			0.119905
3	Age: 13-19 | Gender: Female | ADJUSTMENT DISORDER WITH MIXED ANXIETY AND DEPRESSED MOOD (dxo:ICD9:30928)		0.0241692					0.131783							0.362069			0.3379
1	Age: 13-19 | Gender: Female | ADJUSTMENT DISORDER WITH MIXED ANXIETY AND DEPRESSED MOOD (dxo:ICD9:30928) | FAMILY PSYCHOTHERAPY (CONJOINT PSYCHOTHERAPY) (WITH PATIENT PRESENT), 50 MINUTES (px:CPT4:90847) | INDIVIDUAL PSYCHOTHERAPY, INSIGHT ORIENTED, BEHAVIOR MODIFYING AND/OR SUPPORTIVE, IN AN OFFICE OR OUTPATIENT FACILITY, APPROXIMATELY 45 TO 50 MINUTES (px:CPT4:90806) | PSYCHIATRIC DIAGNOSTIC IN…														0.0932203			0
3	Age: 13-19 | Gender: Female | ADJUSTMENT DISORDER WITH MIXED ANXIETY AND DEPRESSED MOOD (dxo:ICD9:30928) | INDIVIDUAL PSYCHOTHERAPY, INSIGHT ORIENTED, BEHAVIOR MODIFYING AND/OR SUPPORTIVE, IN AN OFFICE OR OUTPATIENT FACILITY, APPROXIMATELY 45 TO 50 MINUTES (px:CPT4:90806)							0.0764331	0.176471						0.183486			0.107053
5	Age: 13-19 | Gender: Female | ADJUSTMENT DISORDER WITH MIXED ANXIETY AND DEPRESSED MOOD (dxo:ICD9:30928) | INDIVIDUAL PSYCHOTHERAPY, INSIGHT ORIENTED, BEHAVIOR MODIFYING AND/OR SUPPORTIVE, IN AN OFFICE OR OUTPATIENT FACILITY, APPROXIMATELY 45 TO 50 MINUTES (px:CPT4:90806) | PSYCHIATRIC DIAGNOSTIC INTERVIEW EXAMINATION (px:CPT4:90801)			0.161716				0.0850575	0.127986			0.122642			0.139296			0.0766587
2	Age: 13-19 | Gender: Female | ADJUSTMENT DISORDER WITH MIXED ANXIETY AND DEPRESSED MOOD (dxo:ICD9:30928) | INDIVIDUAL PSYCHOTHERAPY, INSIGHT ORIENTED, BEHAVIOR MODIFYING AND/OR SUPPORTIVE, IN AN OFFICE OR OUTPATIENT FACILITY, APPROXIMATELY 45 TO 50 MINUTES (px:CPT4:90806) | PSYCHIATRIC DIAGNOSTIC INTERVIEW EXAMINATION (px:CPT4:90801) | ROUTINE INFANT OR CHILD HEALTH CHECK (dxo:ICD9:V202)								0.119048						0.13913			0.0200828
1	Age: 13-19 | Gender: Female | ADJUSTMENT DISORDER WITH MIXED ANXIETY AND DEPRESSED MOOD (dxo:ICD9:30928) | PSYCHIATRIC DIAGNOSTIC EVALUATION (px:CPT4:90791)														0.196078			0
3	Age: 13-19 | Gender: Female | ADJUSTMENT DISORDER WITH MIXED ANXIETY AND DEPRESSED MOOD (dxo:ICD9:30928) | PSYCHIATRIC DIAGNOSTIC EVALUATION (px:CPT4:90791) | PSYCHOTHERAPY, 45 MINUTES WITH PATIENT (px:CPT4:90834)							0.0744681	0.159011						0.163717			0.0892487
1	Age: 13-19 | Gender: Female | ADJUSTMENT DISORDER WITH MIXED ANXIETY AND DEPRESSED MOOD (dxo:ICD9:30928) | PSYCHIATRIC DIAGNOSTIC EVALUATION (px:CPT4:90791) | PSYCHOTHERAPY, 45 MINUTES WITH PATIENT (px:CPT4:90834) | ROUTINE INFANT OR CHILD HEALTH CHECK (dxo:ICD9:V202)								0.159091									0
3	Age: 13-19 | Gender: Female | ADJUSTMENT DISORDER WITH MIXED ANXIETY AND DEPRESSED MOOD (dxo:ICD9:30928) | PSYCHIATRIC DIAGNOSTIC INTERVIEW EXAMINATION (px:CPT4:90801)		0.0247934						0.128205						0.186747			0.161954
3	Age: 13-19 | Gender: Female | ADJUSTMENT DISORDER WITH MIXED ANXIETY AND DEPRESSED MOOD (dxo:ICD9:30928) | PSYCHOTHERAPY, 45 MINUTES WITH PATIENT (px:CPT4:90834)							0.0589569	0.201754						0.165854			0.142797
1	Age: 13-19 | Gender: Female | ALBUTEROL			0.385827														0
1	Age: 13-19 | Gender: Female | ALBUTEROL SULFATE							0.153005										0
9	Age: 13-19 | Gender: Female | AMITRIPTYLINE HCL	0.0158259	0.0642202	0.27027			0.167742	0.108696	0.23494			0.205641			0.276596		0.440367	0.424541
1	Age: 13-19 | Gender: Female | AMITRIPTYLINE HCL | BUPROPION HCL											0.138393						0
2	Age: 13-19 | Gender: Female | AMITRIPTYLINE HCL | CITALOPRAM HYDROBROMIDE			0.381679								0.223881						0.157799
2	Age: 13-19 | Gender: Female | AMITRIPTYLINE HCL | ESCITALOPRAM OXALATE							0.210526				0.147887						0.062639
3	Age: 13-19 | Gender: Female | AMITRIPTYLINE HCL | FLUOXETINE HCL	0.0138889							0.370044			0.20082						0.356155
1	Age: 13-19 | Gender: Female | AMITRIPTYLINE HCL | HEADACHE (dxo:ICD9:7840)	0.0131579																0
1	Age: 13-19 | Gender: Female | AMITRIPTYLINE HCL | HEADACHE (dxo:ICD9:7840) | Last AD: Same & No Remiss	0.00680272																0
1	Age: 13-19 | Gender: Female | AMITRIPTYLINE HCL | HEADACHE (dxo:ICD9:7840) | Last AD: Same & No Remiss | MIGRAINE, UNSPECIFIED WITHOUT MENTION OF INTRACTABLE MIGRAINE WITHOUT MENTION OF STATUS MIGRAINOSUS (dxo:ICD9:34690)	0.00740741																0
4	Age: 13-19 | Gender: Female | AMITRIPTYLINE HCL | Last AD: Diff & No Remiss							0.0943396	0.346154			0.277344			0.388158			0.293818
1	Age: 13-19 | Gender: Female | AMITRIPTYLINE HCL | Last AD: Same & No Remiss	0.00542888																0
3	Age: 13-19 | Gender: Female | AMITRIPTYLINE HCL | SERTRALINE HCL	0.0211268										0.205128			0.363924			0.342797
1	Age: 13-19 | Gender: Female | AMITRIPTYLINE HCL | TRAZODONE HCL											0.170984						0
5	Age: 13-19 | Gender: Female | ANXIETY STATE, UNSPECIFIED (dxo:ICD9:30000)		0.0472441					0.119302	0.310734				0.275676		0.509259			0.462015
2	Age: 13-19 | Gender: Female | ANXIETY STATE, UNSPECIFIED (dxo:ICD9:30000) | DEPRESSIVE DISORDER, NOT ELSEWHERE CLASSIFIED (dxo:ICD9:311)							0.145455	0.316832									0.171377
1	Age: 13-19 | Gender: Female | ANXIETY STATE, UNSPECIFIED (dxo:ICD9:30000) | ESCITALOPRAM OXALATE							0.24375										0
1	Age: 13-19 | Gender: Female | ANXIETY STATE, UNSPECIFIED (dxo:ICD9:30000) | ESCITALOPRAM OXALATE | Last AD: Same & No Remiss							0.105528										0
1	Age: 13-19 | Gender: Female | ANXIETY STATE, UNSPECIFIED (dxo:ICD9:30000) | INDIVIDUAL PSYCHOTHERAPY, INSIGHT ORIENTED, BEHAVIOR MODIFYING AND/OR SUPPORTIVE, IN AN OFFICE OR OUTPATIENT FACILITY, APPROXIMATELY 45 TO 50 MINUTES (px:CPT4:90806) | PSYCHIATRIC DIAGNOSTIC INTERVIEW EXAMINATION (px:CPT4:90801)							0.0588235										0
1	Age: 13-19 | Gender: Female | ANXIETY STATE, UNSPECIFIED (dxo:ICD9:30000) | PSYCHIATRIC DIAGNOSTIC EVALUATION (px:CPT4:90791) | PSYCHOTHERAPY, 45 MINUTES WITH PATIENT (px:CPT4:90834)							0.0876289										0
1	Age: 13-19 | Gender: Female | ANXIETY STATE, UNSPECIFIED (dxo:ICD9:30000) | PSYCHIATRIC DIAGNOSTIC INTERVIEW EXAMINATION (px:CPT4:90801)							0.0701754										0
1	Age: 13-19 | Gender: Female | ANXIETY STATE, UNSPECIFIED (dxo:ICD9:30000) | ROUTINE GYNECOLOGICAL EXAMINATION (dxo:ICD9:V7231)							0.117647										0
6	Age: 13-19 | Gender: Female | ARIPIPRAZOLE			0.198198			0.0866667	0.0558659	0.163522						0.122449		0.151316	0.142332
1	Age: 13-19 | Gender: Female | ARIPIPRAZOLE | ESCITALOPRAM OXALATE											0.0917431						0
2	Age: 13-19 | Gender: Female | ARIPIPRAZOLE | FLUOXETINE HCL								0.204545			0.112069						0.0924765
1	Age: 13-19 | Gender: Female | ARIPIPRAZOLE | Last AD: Same & No Remiss | SERTRALINE HCL														0.115385			0
2	Age: 13-19 | Gender: Female | ARIPIPRAZOLE | SERTRALINE HCL											0.0958904			0.172414			0.0765234
1	Age: 13-19 | Gender: Female | ATTENTION DEFICIT DISORDER OF CHILDHOOD WITH HYPERACTIVITY (dxo:ICD9:31401)		0.0384615															0
1	Age: 13-19 | Gender: Female | ATTENTION DEFICIT DISORDER OF CHILDHOOD WITH HYPERACTIVITY (dxo:ICD9:31401) | ATTENTION DEFICIT DISORDER OF CHILDHOOD WITHOUT MENTION OF HYPERACTIVITY (dxo:ICD9:31400)		0.0384615															0
1	Age: 13-19 | Gender: Female | ATTENTION DEFICIT DISORDER OF CHILDHOOD WITH HYPERACTIVITY (dxo:ICD9:31401) | BUPROPION HCL		0.041958															0
1	Age: 13-19 | Gender: Female | ATTENTION DEFICIT DISORDER OF CHILDHOOD WITH HYPERACTIVITY (dxo:ICD9:31401) | BUPROPION HCL | Last AD: Same & No Remiss		0.0165746															0
1	Age: 13-19 | Gender: Female | ATTENTION DEFICIT DISORDER OF CHILDHOOD WITH HYPERACTIVITY (dxo:ICD9:31401) | PHARMACOLOGIC MANAGEMENT, INCLUDING PRESCRIPTION, USE, AND REVIEW OF MEDICATION WITH NO MORE THAN MINIMAL MEDICAL PSYCHOTHERAPY (px:CPT4:90862)		0.0479042															0
1	Age: 13-19 | Gender: Female | ATTENTION DEFICIT DISORDER OF CHILDHOOD WITHOUT MENTION OF HYPERACTIVITY (dxo:ICD9:31400)		0.043659															0
2	Age: 13-19 | Gender: Female | AZITHROMYCIN							0.196809							0.393782			0.196974
10	Age: 13-19 | Gender: Female | BUPROPION HCL		0.0449458	0.217469			0.141593	0.121927	0.246656			0.214286	0.223404		0.263043	0.0335196	0.25	0.229524
3	Age: 13-19 | Gender: Female | BUPROPION HCL | CITALOPRAM HYDROBROMIDE		0.0544554	0.327511								0.234375						0.273055
1	Age: 13-19 | Gender: Female | BUPROPION HCL | CITALOPRAM HYDROBROMIDE | TRAZODONE HCL											0.16						0
1	Age: 13-19 | Gender: Female | BUPROPION HCL | DULOXETINE HCL											0.14557						0
5	Age: 13-19 | Gender: Female | BUPROPION HCL | ESCITALOPRAM OXALATE		0.0234114					0.193023	0.248			0.184466			0.267606			0.244194
1	Age: 13-19 | Gender: Female | BUPROPION HCL | ESCITALOPRAM OXALATE | FLUOXETINE HCL											0.165217						0
2	Age: 13-19 | Gender: Female | BUPROPION HCL | ESCITALOPRAM OXALATE | Last AD: Diff & No Remiss		0.0206186					0.287879										0.26726
1	Age: 13-19 | Gender: Female | BUPROPION HCL | ESCITALOPRAM OXALATE | TRAZODONE HCL											0.144385						0
5	Age: 13-19 | Gender: Female | BUPROPION HCL | FLUOXETINE HCL		0.0636364					0.113924	0.250622			0.216323			0.211765			0.186986
1	Age: 13-19 | Gender: Female | BUPROPION HCL | FLUOXETINE HCL | Last AD: Diff & No Remiss		0.0451977															0
1	Age: 13-19 | Gender: Female | BUPROPION HCL | FLUOXETINE HCL | Num Previous Antidep: 4+ | TRAZODONE HCL											0.144144						0
1	Age: 13-19 | Gender: Female | BUPROPION HCL | FLUOXETINE HCL | PHARMACOLOGIC MANAGEMENT, INCLUDING PRESCRIPTION, USE, AND REVIEW OF MEDICATION WITH NO MORE THAN MINIMAL MEDICAL PSYCHOTHERAPY (px:CPT4:90862)											0.196262						0
1	Age: 13-19 | Gender: Female | BUPROPION HCL | FLUOXETINE HCL | PSYCHOTHERAPY, 45 MINUTES WITH PATIENT (px:CPT4:90834)											0.224299						0
3	Age: 13-19 | Gender: Female | BUPROPION HCL | FLUOXETINE HCL | SERTRALINE HCL								0.274648			0.174312			0.336134			0.161823
3	Age: 13-19 | Gender: Female | BUPROPION HCL | FLUOXETINE HCL | TRAZODONE HCL		0.0460526						0.180451			0.158491						0.134398
2	Age: 13-19 | Gender: Female | BUPROPION HCL | LAMOTRIGINE								0.166667			0.092437						0.0742297
1	Age: 13-19 | Gender: Female | BUPROPION HCL | LAMOTRIGINE | TRAZODONE HCL											0.0955882						0
4	Age: 13-19 | Gender: Female | BUPROPION HCL | Last AD: Diff & No Remiss							0.155405				0.228346			0.427273	0.0454545		0.381818
1	Age: 13-19 | Gender: Female | BUPROPION HCL | Last AD: Diff & No Remiss | SERTRALINE HCL		0.0231214															0
1	Age: 13-19 | Gender: Female | BUPROPION HCL | Last AD: Diff & No Remiss | TRAZODONE HCL		0.0289855															0
1	Age: 13-19 | Gender: Female | BUPROPION HCL | Last AD: Same & No Remiss		0.0248227															0
1	Age: 13-19 | Gender: Female | BUPROPION HCL | Last AD: Same & No Remiss | PHARMACOLOGIC MANAGEMENT, INCLUDING PRESCRIPTION, USE, AND REVIEW OF MEDICATION WITH NO MORE THAN MINIMAL MEDICAL PSYCHOTHERAPY (px:CPT4:90862)		0.0148515															0
1	Age: 13-19 | Gender: Female | BUPROPION HCL | Last AD: Same & No Remiss | SERTRALINE HCL		0.0169492															0
1	Age: 13-19 | Gender: Female | BUPROPION HCL | Last AD: Same & Remiss											0.537879						0
1	Age: 13-19 | Gender: Female | BUPROPION HCL | Last AD: Same & Remiss | TRAZODONE HCL											0.526786						0
1	Age: 13-19 | Gender: Female | BUPROPION HCL | MAJOR DEPRESSIVE DISORDER, RECURRENT EPISODE, IN PARTIAL OR UNSPECIFIED REMISSION (dxo:ICD9:29635)											0.540373						0
2	Age: 13-19 | Gender: Female | BUPROPION HCL | MAJOR DEPRESSIVE DISORDER, RECURRENT EPISODE, UNSPECIFIED (dxo:ICD9:29630)		0.345013									0.407066						0.0620526
1	Age: 13-19 | Gender: Female | BUPROPION HCL | MAJOR DEPRESSIVE DISORDER, RECURRENT EPISODE, UNSPECIFIED (dxo:ICD9:29630) | Num Previous Antidep: 4+ | TRAZODONE HCL											0.307692						0
1	Age: 13-19 | Gender: Female | BUPROPION HCL | MAJOR DEPRESSIVE DISORDER, RECURRENT EPISODE, UNSPECIFIED (dxo:ICD9:29630) | TRAZODONE HCL											0.334197						0
1	Age: 13-19 | Gender: Female | BUPROPION HCL | MIRTAZAPINE											0.192708						0
1	Age: 13-19 | Gender: Female | BUPROPION HCL | Num Previous Antidep: 2,3 | SERTRALINE HCL														0.533981			0
1	Age: 13-19 | Gender: Female | BUPROPION HCL | Num Previous Antidep: 4+											0.185792						0
1	Age: 13-19 | Gender: Female | BUPROPION HCL | Num Previous Antidep: 4+ | TRAZODONE HCL											0.170478						0
3	Age: 13-19 | Gender: Female | BUPROPION HCL | PAROXETINE HCL		0.0512821									0.240741	0.272251					0.220969
3	Age: 13-19 | Gender: Female | BUPROPION HCL | PHARMACOLOGIC MANAGEMENT, INCLUDING PRESCRIPTION, USE, AND REVIEW OF MEDICATION WITH NO MORE THAN MINIMAL MEDICAL PSYCHOTHERAPY (px:CPT4:90862)		0.0760456									0.0520833					0.152542	0.100459
1	Age: 13-19 | Gender: Female | BUPROPION HCL | PHARMACOLOGIC MANAGEMENT, INCLUDING PRESCRIPTION, USE, AND REVIEW OF MEDICATION WITH NO MORE THAN MINIMAL MEDICAL PSYCHOTHERAPY (px:CPT4:90862) | SERTRALINE HCL											0.165354						0
1	Age: 13-19 | Gender: Female | BUPROPION HCL | PSYCHIATRIC DIAGNOSTIC INTERVIEW EXAMINATION (px:CPT4:90801)											0.0762712						0
1	Age: 13-19 | Gender: Female | BUPROPION HCL | PSYCHOTHERAPY, 45 MINUTES WITH PATIENT (px:CPT4:90834)											0.139344						0
1	Age: 13-19 | Gender: Female | BUPROPION HCL | PSYCHOTHERAPY, 45 MINUTES WITH PATIENT (px:CPT4:90834) | SERTRALINE HCL														0.25			0
1	Age: 13-19 | Gender: Female | BUPROPION HCL | RISPERIDONE											0.0677966						0
1	Age: 13-19 | Gender: Female | BUPROPION HCL | RISPERIDONE | TRAZODONE HCL											0.0877193						0
6	Age: 13-19 | Gender: Female | BUPROPION HCL | SERTRALINE HCL		0.0323741	0.198276				0.122905	0.229839			0.22973			0.302347			0.269973
2	Age: 13-19 | Gender: Female | BUPROPION HCL | SERTRALINE HCL | TRAZODONE HCL		0.0608696									0.141762						0.0808929
3	Age: 13-19 | Gender: Female | BUPROPION HCL | TRAZODONE HCL		0.049435									0.176074				0.015748		0.160326
3	Age: 13-19 | Gender: Female | BUPROPION HCL | VENLAFAXINE HCL		0.0648148									0.170029					0.307292	0.242477
1	Age: 13-19 | Gender: Female | CEFDINIR							0.164179										0
2	Age: 13-19 | Gender: Female | CETIRIZINE HCL			0.372549				0.0825688										0.28998
2	Age: 13-19 | Gender: Female | CHEST PAIN, UNSPECIFIED (dxo:ICD9:78650)							0.0909091							0.351145			0.260236
11	Age: 13-19 | Gender: Female | CITALOPRAM HYDROBROMIDE	0.0258621	0.047546	0.340157			0.198758	0.139286	0.233908			0.170341	0.202572		0.272657	0.00520833	0.439759	0.434551
2	Age: 13-19 | Gender: Female | CITALOPRAM HYDROBROMIDE | ESCITALOPRAM OXALATE							0.25				0.160194						0.0898058
5	Age: 13-19 | Gender: Female | CITALOPRAM HYDROBROMIDE | FLUOXETINE HCL		0.0695652	0.299094					0.311224			0.154605			0.251656			0.241659
1	Age: 13-19 | Gender: Female | CITALOPRAM HYDROBROMIDE | FLUOXETINE HCL | TRAZODONE HCL											0.157025						0
4	Age: 13-19 | Gender: Female | CITALOPRAM HYDROBROMIDE | INDIVIDUAL PSYCHOTHERAPY, INSIGHT ORIENTED, BEHAVIOR MODIFYING AND/OR SUPPORTIVE, IN AN OFFICE OR OUTPATIENT FACILITY, APPROXIMATELY 45 TO 50 MINUTES (px:CPT4:90806)			0.294118				0.0674157	0.22						0.256098			0.226702
1	Age: 13-19 | Gender: Female | CITALOPRAM HYDROBROMIDE | INDIVIDUAL PSYCHOTHERAPY, INSIGHT ORIENTED, BEHAVIOR MODIFYING AND/OR SUPPORTIVE, IN AN OFFICE OR OUTPATIENT FACILITY, APPROXIMATELY 45 TO 50 MINUTES (px:CPT4:90806) | Last AD: Diff & No Remiss							0.0550459										0
1	Age: 13-19 | Gender: Female | CITALOPRAM HYDROBROMIDE | INDIVIDUAL PSYCHOTHERAPY, INSIGHT ORIENTED, BEHAVIOR MODIFYING AND/OR SUPPORTIVE, IN AN OFFICE OR OUTPATIENT FACILITY, APPROXIMATELY 45 TO 50 MINUTES (px:CPT4:90806) | Last AD: Same & No Remiss			0.267943														0
1	Age: 13-19 | Gender: Female | CITALOPRAM HYDROBROMIDE | INDIVIDUAL PSYCHOTHERAPY, INSIGHT ORIENTED, BEHAVIOR MODIFYING AND/OR SUPPORTIVE, IN AN OFFICE OR OUTPATIENT FACILITY, APPROXIMATELY 45 TO 50 MINUTES (px:CPT4:90806) | Last AD: Same & No Remiss | PSYCHIATRIC DIAGNOSTIC INTERVIEW EXAMINATION (px:CPT4:90801)			0.231343														0
1	Age: 13-19 | Gender: Female | CITALOPRAM HYDROBROMIDE | INDIVIDUAL PSYCHOTHERAPY, INSIGHT ORIENTED, BEHAVIOR MODIFYING AND/OR SUPPORTIVE, IN AN OFFICE OR OUTPATIENT FACILITY, APPROXIMATELY 45 TO 50 MINUTES (px:CPT4:90806) | PHARMACOLOGIC MANAGEMENT, INCLUDING PRESCRIPTION, USE, AND REVIEW OF MEDICATION WITH NO MORE THAN MINIMAL MEDICAL PSYCHOTHERAPY (px:CPT4:90862)			0.284314														0
4	Age: 13-19 | Gender: Female | CITALOPRAM HYDROBROMIDE | INDIVIDUAL PSYCHOTHERAPY, INSIGHT ORIENTED, BEHAVIOR MODIFYING AND/OR SUPPORTIVE, IN AN OFFICE OR OUTPATIENT FACILITY, APPROXIMATELY 45 TO 50 MINUTES (px:CPT4:90806) | PSYCHIATRIC DIAGNOSTIC INTERVIEW EXAMINATION (px:CPT4:90801)			0.267241					0.192308			0.0661157			0.271318			0.205202
1	Age: 13-19 | Gender: Female | CITALOPRAM HYDROBROMIDE | LAMOTRIGINE			0.122744														0
6	Age: 13-19 | Gender: Female | CITALOPRAM HYDROBROMIDE | Last AD: Diff & No Remiss		0.0283019					0.156757	0.341317			0.200935			0.357759	0		0.357759
2	Age: 13-19 | Gender: Female | CITALOPRAM HYDROBROMIDE | Last AD: Diff & Remiss							0.247706				0.369048						0.121341
1	Age: 13-19 | Gender: Female | CITALOPRAM HYDROBROMIDE | Last AD: Same & No Remiss			0.254811														0
1	Age: 13-19 | Gender: Female | CITALOPRAM HYDROBROMIDE | Last AD: Same & No Remiss | PHARMACOLOGIC MANAGEMENT, INCLUDING PRESCRIPTION, USE, AND REVIEW OF MEDICATION WITH NO MORE THAN MINIMAL MEDICAL PSYCHOTHERAPY (px:CPT4:90862)			0.22093														0
1	Age: 13-19 | Gender: Female | CITALOPRAM HYDROBROMIDE | Last AD: Same & No Remiss | PSYCHOTHERAPY, 45 MINUTES WITH PATIENT (px:CPT4:90834)			0.264706														0
1	Age: 13-19 | Gender: Female | CITALOPRAM HYDROBROMIDE | Last AD: Same & Remiss			0.574209														0
2	Age: 13-19 | Gender: Female | CITALOPRAM HYDROBROMIDE | MAJOR DEPRESSIVE DISORDER, RECURRENT EPISODE, UNSPECIFIED (dxo:ICD9:29630)			0.575								0.472						0.103
3	Age: 13-19 | Gender: Female | CITALOPRAM HYDROBROMIDE | PHARMACOLOGIC MANAGEMENT, INCLUDING PRESCRIPTION, USE, AND REVIEW OF MEDICATION WITH NO MORE THAN MINIMAL MEDICAL PSYCHOTHERAPY (px:CPT4:90862)			0.292683								0.103659			0.12037			0.189024
1	Age: 13-19 | Gender: Female | CITALOPRAM HYDROBROMIDE | PHARMACOLOGIC MANAGEMENT, INCLUDING PRESCRIPTION, USE, AND REVIEW OF MEDICATION WITH NO MORE THAN MINIMAL MEDICAL PSYCHOTHERAPY (px:CPT4:90862) | TRAZODONE HCL			0.224299														0
1	Age: 13-19 | Gender: Female | CITALOPRAM HYDROBROMIDE | PSYCHIATRIC DIAGNOSTIC INTERVIEW EXAMINATION (px:CPT4:90801)											0.0670391						0
4	Age: 13-19 | Gender: Female | CITALOPRAM HYDROBROMIDE | PSYCHOTHERAPY, 45 MINUTES WITH PATIENT (px:CPT4:90834)			0.434483					0.155738			0.0914286			0.14557			0.343054
1	Age: 13-19 | Gender: Female | CITALOPRAM HYDROBROMIDE | ROUTINE INFANT OR CHILD HEALTH CHECK (dxo:ICD9:V202)			0.58156														0
6	Age: 13-19 | Gender: Female | CITALOPRAM HYDROBROMIDE | SERTRALINE HCL		0.0392157	0.312039				0.211538	0.217391			0.139738			0.316418			0.277202
3	Age: 13-19 | Gender: Female | CITALOPRAM HYDROBROMIDE | TRAZODONE HCL			0.238506								0.188333				0.016		0.222506
3	Age: 13-19 | Gender: Female | CONTACT WITH OR EXPOSURE TO VENEREAL DISEASES (dxo:ICD9:V016)			0.289062					0.302326						0.296296			0.0132631
2	Age: 13-19 | Gender: Female | DEPRESSIVE DISORDER, NOT ELSEWHERE CLASSIFIED (dxi:ICD9:311)								0.214953						0.224638			0.00968441
10	Age: 13-19 | Gender: Female | DEPRESSIVE DISORDER, NOT ELSEWHERE CLASSIFIED (dxo:ICD9:311)	0.0231214	0.0271739	0.334906				0.133059	0.316785			0.160428	0.304		0.418014	0.0456853	0.419463	0.396342
1	Age: 13-19 | Gender: Female | DEPRESSIVE DISORDER, NOT ELSEWHERE CLASSIFIED (dxo:ICD9:311) | FLUOXETINE HCL								0.513986									0
1	Age: 13-19 | Gender: Female | DEPRESSIVE DISORDER, NOT ELSEWHERE CLASSIFIED (dxo:ICD9:311) | FLUOXETINE HCL | Last AD: Same & No Remiss								0.331579									0
1	Age: 13-19 | Gender: Female | DEPRESSIVE DISORDER, NOT ELSEWHERE CLASSIFIED (dxo:ICD9:311) | FLUOXETINE HCL | Last AD: Same & Remiss								0.504587									0
1	Age: 13-19 | Gender: Female | DEPRESSIVE DISORDER, NOT ELSEWHERE CLASSIFIED (dxo:ICD9:311) | HEADACHE (dxo:ICD9:7840)	0.00512821																0
2	Age: 13-19 | Gender: Female | DEPRESSIVE DISORDER, NOT ELSEWHERE CLASSIFIED (dxo:ICD9:311) | INDIVIDUAL PSYCHOTHERAPY, INSIGHT ORIENTED, BEHAVIOR MODIFYING AND/OR SUPPORTIVE, IN AN OFFICE OR OUTPATIENT FACILITY, APPROXIMATELY 45 TO 50 MINUTES (px:CPT4:90806) | PSYCHIATRIC DIAGNOSTIC INTERVIEW EXAMINATION (px:CPT4:90801)							0.0608696	0.160494									0.0996243
2	Age: 13-19 | Gender: Female | DEPRESSIVE DISORDER, NOT ELSEWHERE CLASSIFIED (dxo:ICD9:311) | PSYCHIATRIC DIAGNOSTIC INTERVIEW EXAMINATION (px:CPT4:90801)		0.0728477						0.0980392									0.0251915
2	Age: 13-19 | Gender: Female | DEPRESSIVE DISORDER, NOT ELSEWHERE CLASSIFIED (dxo:ICD9:311) | ROUTINE INFANT OR CHILD HEALTH CHECK (dxo:ICD9:V202)								0.319095						0.401316			0.0822203
1	Age: 13-19 | Gender: Female | DEPRESSIVE DISORDER, NOT ELSEWHERE CLASSIFIED (dxo:ICD9:311) | SERTRALINE HCL														0.527132			0
1	Age: 13-19 | Gender: Female | DESOGESTREL-ETHINYL ESTRADIOL														0.444444			0
2	Age: 13-19 | Gender: Female | DESVENLAFAXINE SUCCINATE				0.297376							0.170068						0.127308
3	Age: 13-19 | Gender: Female | DEXTROAMPHETAMINE/AMPHETAMINE							0.0903614	0.286957						0.430348			0.339987
1	Age: 13-19 | Gender: Female | DEXTROAMPHETAMINE/AMPHETAMINE | ROUTINE INFANT OR CHILD HEALTH CHECK (dxo:ICD9:V202)														0.472222			0
1	Age: 13-19 | Gender: Female | DEXTROAMPHETAMINE/AMPHETAMINE | SERTRALINE HCL														0.516949			0
1	Age: 13-19 | Gender: Female | DIZZINESS AND GIDDINESS (dxo:ICD9:7804)								0.28169									0
2	Age: 13-19 | Gender: Female | DOXEPIN HCL					0.155556						0.188312						0.0327561
3	Age: 13-19 | Gender: Female | DULOXETINE HCL						0.239605	0.163934				0.146508						0.0930977
1	Age: 13-19 | Gender: Female | DULOXETINE HCL | ESCITALOPRAM OXALATE											0.142857						0
1	Age: 13-19 | Gender: Female | DULOXETINE HCL | FLUOXETINE HCL											0.149123						0
1	Age: 13-19 | Gender: Female | DULOXETINE HCL | LAMOTRIGINE						0.0648148											0
1	Age: 13-19 | Gender: Female | DULOXETINE HCL | Last AD: Same & No Remiss						0.123746											0
1	Age: 13-19 | Gender: Female | DULOXETINE HCL | MAJOR DEPRESSIVE DISORDER, RECURRENT EPISODE, UNSPECIFIED (dxo:ICD9:29630)						0.386555											0
2	Age: 13-19 | Gender: Female | DULOXETINE HCL | TRAZODONE HCL						0.215139					0.14486						0.0702796
12	Age: 13-19 | Gender: Female | ESCITALOPRAM OXALATE	0.0116279	0.0352645	0.400424			0.324561	0.182075	0.224606	0.0718563		0.139315	0.239796		0.251761	0.0389222	0.442308	0.43068
5	Age: 13-19 | Gender: Female | ESCITALOPRAM OXALATE | FLUOXETINE HCL		0.0434783					0.158516	0.293729			0.134851			0.21147			0.250251
2	Age: 13-19 | Gender: Female | ESCITALOPRAM OXALATE | FLUOXETINE HCL | Last AD: Same & No Remiss							0.153846	0.256637									0.102791
2	Age: 13-19 | Gender: Female | ESCITALOPRAM OXALATE | FLUOXETINE HCL | TRAZODONE HCL							0.124031				0.146667						0.0226357
1	Age: 13-19 | Gender: Female | ESCITALOPRAM OXALATE | INDIVIDUAL PSYCHOTHERAPY, INSIGHT ORIENTED, BEHAVIOR MODIFYING AND/OR SUPPORTIVE, IN AN OFFICE OR OUTPATIENT FACILITY, APPROXIMATELY 20 TO 30 MINUTES (px:CPT4:90805)											0.0576923						0
4	Age: 13-19 | Gender: Female | ESCITALOPRAM OXALATE | INDIVIDUAL PSYCHOTHERAPY, INSIGHT ORIENTED, BEHAVIOR MODIFYING AND/OR SUPPORTIVE, IN AN OFFICE OR OUTPATIENT FACILITY, APPROXIMATELY 45 TO 50 MINUTES (px:CPT4:90806)			0.229358				0.134771	0.138462						0.203125			0.0945869
1	Age: 13-19 | Gender: Female | ESCITALOPRAM OXALATE | INDIVIDUAL PSYCHOTHERAPY, INSIGHT ORIENTED, BEHAVIOR MODIFYING AND/OR SUPPORTIVE, IN AN OFFICE OR OUTPATIENT FACILITY, APPROXIMATELY 45 TO 50 MINUTES (px:CPT4:90806) | Last AD: Diff & No Remiss | PSYCHIATRIC DIAGNOSTIC INTERVIEW EXAMINATION (px:CPT4:90801)											0.0545455						0
1	Age: 13-19 | Gender: Female | ESCITALOPRAM OXALATE | INDIVIDUAL PSYCHOTHERAPY, INSIGHT ORIENTED, BEHAVIOR MODIFYING AND/OR SUPPORTIVE, IN AN OFFICE OR OUTPATIENT FACILITY, APPROXIMATELY 45 TO 50 MINUTES (px:CPT4:90806) | Last AD: Diff & No Remiss | TRAZODONE HCL							0.121429										0
1	Age: 13-19 | Gender: Female | ESCITALOPRAM OXALATE | INDIVIDUAL PSYCHOTHERAPY, INSIGHT ORIENTED, BEHAVIOR MODIFYING AND/OR SUPPORTIVE, IN AN OFFICE OR OUTPATIENT FACILITY, APPROXIMATELY 45 TO 50 MINUTES (px:CPT4:90806) | Last AD: Same & No Remiss							0.0940171										0
1	Age: 13-19 | Gender: Female | ESCITALOPRAM OXALATE | INDIVIDUAL PSYCHOTHERAPY, INSIGHT ORIENTED, BEHAVIOR MODIFYING AND/OR SUPPORTIVE, IN AN OFFICE OR OUTPATIENT FACILITY, APPROXIMATELY 45 TO 50 MINUTES (px:CPT4:90806) | Last AD: Same & No Remiss | PSYCHIATRIC DIAGNOSTIC INTERVIEW EXAMINATION (px:CPT4:90801)							0.0986547										0
3	Age: 13-19 | Gender: Female | ESCITALOPRAM OXALATE | INDIVIDUAL PSYCHOTHERAPY, INSIGHT ORIENTED, BEHAVIOR MODIFYING AND/OR SUPPORTIVE, IN AN OFFICE OR OUTPATIENT FACILITY, APPROXIMATELY 45 TO 50 MINUTES (px:CPT4:90806) | PSYCHIATRIC DIAGNOSTIC INTERVIEW EXAMINATION (px:CPT4:90801)							0.111111				0.0647482			0.194444			0.129696
1	Age: 13-19 | Gender: Female | ESCITALOPRAM OXALATE | INDIVIDUAL PSYCHOTHERAPY, INSIGHT ORIENTED, BEHAVIOR MODIFYING AND/OR SUPPORTIVE, IN AN OFFICE OR OUTPATIENT FACILITY, APPROXIMATELY 45 TO 50 MINUTES (px:CPT4:90806) | TRAZODONE HCL							0.113924										0
1	Age: 13-19 | Gender: Female | ESCITALOPRAM OXALATE | LAMOTRIGINE											0.0662651						0
1	Age: 13-19 | Gender: Female | ESCITALOPRAM OXALATE | LAMOTRIGINE | TRAZODONE HCL											0.0594059						0
7	Age: 13-19 | Gender: Female | ESCITALOPRAM OXALATE | Last AD: Diff & No Remiss		0.0300188	0.47619					0.334495			0.11336			0.373711	0.0497512	0.469512	0.446172
1	Age: 13-19 | Gender: Female | ESCITALOPRAM OXALATE | Last AD: Diff & No Remiss | Num Previous Antidep: 2,3 | TRAZODONE HCL							0.285714										0
1	Age: 13-19 | Gender: Female | ESCITALOPRAM OXALATE | Last AD: Diff & No Remiss | PSYCHIATRIC DIAGNOSTIC EVALUATION (px:CPT4:90791) | PSYCHOTHERAPY, 45 MINUTES WITH PATIENT (px:CPT4:90834)								0.201681									0
1	Age: 13-19 | Gender: Female | ESCITALOPRAM OXALATE | Last AD: Diff & No Remiss | PSYCHOTHERAPY, 45 MINUTES WITH PATIENT (px:CPT4:90834)											0.0829694						0
1	Age: 13-19 | Gender: Female | ESCITALOPRAM OXALATE | Last AD: Diff & No Remiss | SERTRALINE HCL		0.0333333															0
2	Age: 13-19 | Gender: Female | ESCITALOPRAM OXALATE | Last AD: Diff & No Remiss | TRAZODONE HCL							0.239766								0.00746269		0.232303
1	Age: 13-19 | Gender: Female | ESCITALOPRAM OXALATE | Last AD: Diff & Remiss											0.493671						0
1	Age: 13-19 | Gender: Female | ESCITALOPRAM OXALATE | Last AD: Same & No Remiss							0.101509										0
1	Age: 13-19 | Gender: Female | ESCITALOPRAM OXALATE | Last AD: Same & No Remiss | Num Previous Episodes: 2+							0.128378										0
1	Age: 13-19 | Gender: Female | ESCITALOPRAM OXALATE | Last AD: Same & No Remiss | PSYCHIATRIC DIAGNOSTIC INTERVIEW EXAMINATION (px:CPT4:90801)							0.0679612										0
1	Age: 13-19 | Gender: Female | ESCITALOPRAM OXALATE | Last AD: Same & No Remiss | PSYCHOTHERAPY, 45 MINUTES WITH PATIENT (px:CPT4:90834)							0.0930233										0
2	Age: 13-19 | Gender: Female | ESCITALOPRAM OXALATE | Last AD: Same & No Remiss | SERTRALINE HCL							0.144654							0.217391			0.0727372
1	Age: 13-19 | Gender: Female | ESCITALOPRAM OXALATE | Last AD: Same & Remiss							0.469734										0
1	Age: 13-19 | Gender: Female | ESCITALOPRAM OXALATE | MAJOR DEPRESSIVE DISORDER, RECURRENT EPISODE, IN PARTIAL OR UNSPECIFIED REMISSION (dxo:ICD9:29635)							0.503448										0
2	Age: 13-19 | Gender: Female | ESCITALOPRAM OXALATE | MAJOR DEPRESSIVE DISORDER, RECURRENT EPISODE, UNSPECIFIED (dxo:ICD9:29630)							0.381733				0.410526						0.0287933
1	Age: 13-19 | Gender: Female | ESCITALOPRAM OXALATE | MIRTAZAPINE											0.17094						0
1	Age: 13-19 | Gender: Female | ESCITALOPRAM OXALATE | OBSESSIVE-COMPULSIVE DISORDERS (dxo:ICD9:3003)											0.118421						0
3	Age: 13-19 | Gender: Female | ESCITALOPRAM OXALATE | PHARMACOLOGIC MANAGEMENT, INCLUDING PRESCRIPTION, USE, AND REVIEW OF MEDICATION WITH NO MORE THAN MINIMAL MEDICAL PSYCHOTHERAPY (px:CPT4:90862)								0.15873			0.0538117			0.142857			0.104918
1	Age: 13-19 | Gender: Female | ESCITALOPRAM OXALATE | PHARMACOLOGIC MANAGEMENT, INCLUDING PRESCRIPTION, USE, AND REVIEW OF MEDICATION WITH NO MORE THAN MINIMAL MEDICAL PSYCHOTHERAPY (px:CPT4:90862) | PSYCHIATRIC DIAGNOSTIC INTERVIEW EXAMINATION (px:CPT4:90801)											0.0229008						0
2	Age: 13-19 | Gender: Female | ESCITALOPRAM OXALATE | PSYCHIATRIC DIAGNOSTIC EVALUATION (px:CPT4:90791) | PSYCHOTHERAPY, 45 MINUTES WITH PATIENT (px:CPT4:90834)								0.165						0.177215			0.0122152
1	Age: 13-19 | Gender: Female | ESCITALOPRAM OXALATE | PSYCHIATRIC DIAGNOSTIC INTERVIEW EXAMINATION (px:CPT4:90801)											0.0846561						0
1	Age: 13-19 | Gender: Female | ESCITALOPRAM OXALATE | PSYCHOTHERAPY, 30 MINUTES WITH PATIENT WHEN PERFORMED WITH AN EVALUATION AND MANAGEMENT SERVICE (LIST SEPARATELY IN ADDITION TO THE CODE FOR PRIMARY P (px:CPT4:90833)											0.0861244						0
4	Age: 13-19 | Gender: Female | ESCITALOPRAM OXALATE | PSYCHOTHERAPY, 45 MINUTES WITH PATIENT (px:CPT4:90834)							0.198413	0.187702			0.122807			0.162319			0.0756057
1	Age: 13-19 | Gender: Female | ESCITALOPRAM OXALATE | PSYCHOTHERAPY, 45 MINUTES WITH PATIENT (px:CPT4:90834) | SERTRALINE HCL											0.100917						0
1	Age: 13-19 | Gender: Female | ESCITALOPRAM OXALATE | PSYCHOTHERAPY, 45 MINUTES WITH PATIENT (px:CPT4:90834) | TRAZODONE HCL											0.111111						0
5	Age: 13-19 | Gender: Female | ESCITALOPRAM OXALATE | SERTRALINE HCL		0.028169					0.139073	0.211221			0.133056			0.308186			0.280017
3	Age: 13-19 | Gender: Female | ESCITALOPRAM OXALATE | SERTRALINE HCL | TRAZODONE HCL							0.131034				0.0981595			0.232143			0.133983
3	Age: 13-19 | Gender: Female | ESCITALOPRAM OXALATE | TRAZODONE HCL							0.170213				0.14234				0.0143541		0.155859
1	Age: 13-19 | Gender: Female | ESCITALOPRAM OXALATE | VENLAFAXINE HCL											0.160714						0
3	Age: 13-19 | Gender: Female | ETHINYL ESTRADIOL/DROSPIRENONE			0.342857				0.134454							0.437247			0.302793
1	Age: 13-19 | Gender: Female | ETHINYL ESTRADIOL/DROSPIRENONE | ROUTINE GYNECOLOGICAL EXAMINATION (dxo:ICD9:V7231)							0.133858										0
1	Age: 13-19 | Gender: Female | FAMILY PSYCHOTHERAPY (CONJOINT PSYCHOTHERAPY) (WITH PATIENT PRESENT), 50 MINUTES (px:CPT4:90847) | INDIVIDUAL PSYCHOTHERAPY, INSIGHT ORIENTED, BEHAVIOR MODIFYING AND/OR SUPPORTIVE, IN AN OFFICE OR OUTPATIENT FACILITY, APPROXIMATELY 45 TO 50 MINUTES (px:CPT4:90806)														0.198276			0
3	Age: 13-19 | Gender: Female | FAMILY PSYCHOTHERAPY (CONJOINT PSYCHOTHERAPY) (WITH PATIENT PRESENT), 50 MINUTES (px:CPT4:90847) | INDIVIDUAL PSYCHOTHERAPY, INSIGHT ORIENTED, BEHAVIOR MODIFYING AND/OR SUPPORTIVE, IN AN OFFICE OR OUTPATIENT FACILITY, APPROXIMATELY 45 TO 50 MINUTES (px:CPT4:90806) | PSYCHIATRIC DIAGNOSTIC INTERVIEW EXAMINATION (px:CPT4:90801)			0.136905					0.186916						0.133333			0.0535826
1	Age: 13-19 | Gender: Female | FAMILY PSYCHOTHERAPY (CONJOINT PSYCHOTHERAPY) (WITH PATIENT PRESENT), 50 MINUTES (px:CPT4:90847) | PSYCHIATRIC DIAGNOSTIC EVALUATION (px:CPT4:90791) | PSYCHOTHERAPY, 45 MINUTES WITH PATIENT (px:CPT4:90834)														0.125			0
1	Age: 13-19 | Gender: Female | FAMILY PSYCHOTHERAPY (CONJOINT PSYCHOTHERAPY) (WITH PATIENT PRESENT), 50 MINUTES (px:CPT4:90847) | PSYCHIATRIC DIAGNOSTIC INTERVIEW EXAMINATION (px:CPT4:90801)														0.179104			0
13	Age: 13-19 | Gender: Female | FLUOXETINE HCL	0.0273038	0.058556	0.236755			0.191441	0.115037	0.304207	0.0987261	0.0373832	0.154244	0.227036		0.24905	0.0227273	0.368421	0.345694
3	Age: 13-19 | Gender: Female | FLUOXETINE HCL | INDIVIDUAL PSYCHOTHERAPY, INSIGHT ORIENTED, BEHAVIOR MODIFYING AND/OR SUPPORTIVE, IN AN OFFICE OR OUTPATIENT FACILITY, APPROXIMATELY 20 TO 30 MINUTES (px:CPT4:90805)								0.216949			0.0551181			0.15			0.161831
1	Age: 13-19 | Gender: Female | FLUOXETINE HCL | INDIVIDUAL PSYCHOTHERAPY, INSIGHT ORIENTED, BEHAVIOR MODIFYING AND/OR SUPPORTIVE, IN AN OFFICE OR OUTPATIENT FACILITY, APPROXIMATELY 20 TO 30 MINUTES (px:CPT4:90805) | INDIVIDUAL PSYCHOTHERAPY, INSIGHT ORIENTED, BEHAVIOR MODIFYING AND/OR SUPPORTIVE, IN AN OFFICE OR OUTPATIENT FACILITY, APPROXIMATELY 45 TO 50 MINUTES (px:CPT4:90806)								0.180451									0
1	Age: 13-19 | Gender: Female | FLUOXETINE HCL | INDIVIDUAL PSYCHOTHERAPY, INSIGHT ORIENTED, BEHAVIOR MODIFYING AND/OR SUPPORTIVE, IN AN OFFICE OR OUTPATIENT FACILITY, APPROXIMATELY 20 TO 30 MINUTES (px:CPT4:90805) | Last AD: Same & No Remiss								0.147465									0
1	Age: 13-19 | Gender: Female | FLUOXETINE HCL | INDIVIDUAL PSYCHOTHERAPY, INSIGHT ORIENTED, BEHAVIOR MODIFYING AND/OR SUPPORTIVE, IN AN OFFICE OR OUTPATIENT FACILITY, APPROXIMATELY 20 TO 30 MINUTES (px:CPT4:90805) | PHARMACOLOGIC MANAGEMENT, INCLUDING PRESCRIPTION, USE, AND REVIEW OF MEDICATION WITH NO MORE THAN MINIMAL MEDICAL PSYCHOTHERAPY (px:CPT4:90862)								0.15									0
5	Age: 13-19 | Gender: Female | FLUOXETINE HCL | INDIVIDUAL PSYCHOTHERAPY, INSIGHT ORIENTED, BEHAVIOR MODIFYING AND/OR SUPPORTIVE, IN AN OFFICE OR OUTPATIENT FACILITY, APPROXIMATELY 45 TO 50 MINUTES (px:CPT4:90806)			0.210191				0.0750853	0.318182						0.202206		0.201681	0.243096
1	Age: 13-19 | Gender: Female | FLUOXETINE HCL | INDIVIDUAL PSYCHOTHERAPY, INSIGHT ORIENTED, BEHAVIOR MODIFYING AND/OR SUPPORTIVE, IN AN OFFICE OR OUTPATIENT FACILITY, APPROXIMATELY 45 TO 50 MINUTES (px:CPT4:90806) | Last AD: Diff & No Remiss							0.0738916										0
3	Age: 13-19 | Gender: Female | FLUOXETINE HCL | INDIVIDUAL PSYCHOTHERAPY, INSIGHT ORIENTED, BEHAVIOR MODIFYING AND/OR SUPPORTIVE, IN AN OFFICE OR OUTPATIENT FACILITY, APPROXIMATELY 45 TO 50 MINUTES (px:CPT4:90806) | Last AD: Diff & No Remiss | PSYCHIATRIC DIAGNOSTIC INTERVIEW EXAMINATION (px:CPT4:90801)							0.0737705				0.0930233			0.196429			0.122658
1	Age: 13-19 | Gender: Female | FLUOXETINE HCL | INDIVIDUAL PSYCHOTHERAPY, INSIGHT ORIENTED, BEHAVIOR MODIFYING AND/OR SUPPORTIVE, IN AN OFFICE OR OUTPATIENT FACILITY, APPROXIMATELY 45 TO 50 MINUTES (px:CPT4:90806) | Last AD: Same & No Remiss								0.205962									0
1	Age: 13-19 | Gender: Female | FLUOXETINE HCL | INDIVIDUAL PSYCHOTHERAPY, INSIGHT ORIENTED, BEHAVIOR MODIFYING AND/OR SUPPORTIVE, IN AN OFFICE OR OUTPATIENT FACILITY, APPROXIMATELY 45 TO 50 MINUTES (px:CPT4:90806) | Last AD: Same & No Remiss | PHARMACOLOGIC MANAGEMENT, INCLUDING PRESCRIPTION, USE, AND REVIEW OF MEDICATION WITH NO MORE THAN MINIMAL MEDICAL PSYCHOTHERAPY (px:CPT4:90862)								0.157895									0
1	Age: 13-19 | Gender: Female | FLUOXETINE HCL | INDIVIDUAL PSYCHOTHERAPY, INSIGHT ORIENTED, BEHAVIOR MODIFYING AND/OR SUPPORTIVE, IN AN OFFICE OR OUTPATIENT FACILITY, APPROXIMATELY 45 TO 50 MINUTES (px:CPT4:90806) | Last AD: Same & No Remiss | PHARMACOLOGIC MANAGEMENT, INCLUDING PRESCRIPTION, USE, AND REVIEW OF MEDICATION WITH NO MORE THAN MINIMAL MEDICAL PSYCHOTHERAPY (px:CPT4:90862) | PSYCHIATRI…								0.12782									0
1	Age: 13-19 | Gender: Female | FLUOXETINE HCL | INDIVIDUAL PSYCHOTHERAPY, INSIGHT ORIENTED, BEHAVIOR MODIFYING AND/OR SUPPORTIVE, IN AN OFFICE OR OUTPATIENT FACILITY, APPROXIMATELY 45 TO 50 MINUTES (px:CPT4:90806) | Last AD: Same & No Remiss | PSYCHIATRIC DIAGNOSTIC INTERVIEW EXAMINATION (px:CPT4:90801)								0.208531									0
2	Age: 13-19 | Gender: Female | FLUOXETINE HCL | INDIVIDUAL PSYCHOTHERAPY, INSIGHT ORIENTED, BEHAVIOR MODIFYING AND/OR SUPPORTIVE, IN AN OFFICE OR OUTPATIENT FACILITY, APPROXIMATELY 45 TO 50 MINUTES (px:CPT4:90806) | PHARMACOLOGIC MANAGEMENT, INCLUDING PRESCRIPTION, USE, AND REVIEW OF MEDICATION WITH NO MORE THAN MINIMAL MEDICAL PSYCHOTHERAPY (px:CPT4:90862)								0.171315						0.0983607			0.0729541
3	Age: 13-19 | Gender: Female | FLUOXETINE HCL | INDIVIDUAL PSYCHOTHERAPY, INSIGHT ORIENTED, BEHAVIOR MODIFYING AND/OR SUPPORTIVE, IN AN OFFICE OR OUTPATIENT FACILITY, APPROXIMATELY 45 TO 50 MINUTES (px:CPT4:90806) | PHARMACOLOGIC MANAGEMENT, INCLUDING PRESCRIPTION, USE, AND REVIEW OF MEDICATION WITH NO MORE THAN MINIMAL MEDICAL PSYCHOTHERAPY (px:CPT4:90862) | PSYCHIATRIC DIAGNOSTIC INTERVIEW EXAMI…								0.176923			0.0650407			0.0784314			0.111882
4	Age: 13-19 | Gender: Female | FLUOXETINE HCL | INDIVIDUAL PSYCHOTHERAPY, INSIGHT ORIENTED, BEHAVIOR MODIFYING AND/OR SUPPORTIVE, IN AN OFFICE OR OUTPATIENT FACILITY, APPROXIMATELY 45 TO 50 MINUTES (px:CPT4:90806) | PSYCHIATRIC DIAGNOSTIC INTERVIEW EXAMINATION (px:CPT4:90801)			0.188034					0.25			0.106667			0.196172			0.143333
1	Age: 13-19 | Gender: Female | FLUOXETINE HCL | INDIVIDUAL PSYCHOTHERAPY, INSIGHT ORIENTED, BEHAVIOR MODIFYING AND/OR SUPPORTIVE, IN AN OFFICE OR OUTPATIENT FACILITY, APPROXIMATELY 45 TO 50 MINUTES (px:CPT4:90806) | TRAZODONE HCL								0.252174									0
2	Age: 13-19 | Gender: Female | FLUOXETINE HCL | INDIVIDUAL PSYCHOTHERAPY, INSIGHT ORIENTED, BEHAVIOR MODIFYING AND/OR SUPPORTIVE, IN AN OFFICE OR OUTPATIENT FACILITY, APPROXIMATELY 45 TO 50 MINUTES (px:CPT4:90807)								0.21			0.13						0.08
1	Age: 13-19 | Gender: Female | FLUOXETINE HCL | INDIVIDUAL PSYCHOTHERAPY, INSIGHT ORIENTED, BEHAVIOR MODIFYING AND/OR SUPPORTIVE, IN AN OFFICE OR OUTPATIENT FACILITY, APPROXIMATELY 45 TO 50 MINUTES (px:CPT4:90807) | Last AD: Same & No Remiss								0.186047									0
3	Age: 13-19 | Gender: Female | FLUOXETINE HCL | LAMOTRIGINE								0.108202			0.0463918			0.15625			0.109858
1	Age: 13-19 | Gender: Female | FLUOXETINE HCL | LAMOTRIGINE | Last AD: Same & No Remiss								0.0740741									0
2	Age: 13-19 | Gender: Female | FLUOXETINE HCL | LAMOTRIGINE | TRAZODONE HCL								0.092437			0.112						0.019563
6	Age: 13-19 | Gender: Female | FLUOXETINE HCL | Last AD: Diff & No Remiss		0.0348837	0.336066				0.115479				0.195652			0.353723	0.0186047		0.335119
1	Age: 13-19 | Gender: Female | FLUOXETINE HCL | Last AD: Diff & No Remiss | Num Previous Antidep: 2,3 | TRAZODONE HCL								0.467153									0
1	Age: 13-19 | Gender: Female | FLUOXETINE HCL | Last AD: Diff & No Remiss | PSYCHIATRIC DIAGNOSTIC EVALUATION (px:CPT4:90791) | PSYCHOTHERAPY, 45 MINUTES WITH PATIENT (px:CPT4:90834)														0.132743			0
2	Age: 13-19 | Gender: Female | FLUOXETINE HCL | Last AD: Diff & No Remiss | PSYCHOTHERAPY, 45 MINUTES WITH PATIENT (px:CPT4:90834)							0.0629921				0.0926641						0.029672
1	Age: 13-19 | Gender: Female | FLUOXETINE HCL | Last AD: Diff & No Remiss | SERTRALINE HCL		0.0413223															0
1	Age: 13-19 | Gender: Female | FLUOXETINE HCL | Last AD: Diff & No Remiss | TRAZODONE HCL															0.0210526		0
4	Age: 13-19 | Gender: Female | FLUOXETINE HCL | Last AD: Diff & Remiss		0.229008					0.3				0.334471			0.496454			0.267446
1	Age: 13-19 | Gender: Female | FLUOXETINE HCL | Last AD: Same & No Remiss								0.233358									0
1	Age: 13-19 | Gender: Female | FLUOXETINE HCL | Last AD: Same & No Remiss | MAJOR DEPRESSIVE DISORDER, RECURRENT EPISODE, UNSPECIFIED (dxo:ICD9:29630)								0.309091									0
1	Age: 13-19 | Gender: Female | FLUOXETINE HCL | Last AD: Same & No Remiss | Num Previous Episodes: 2+								0.363636									0
1	Age: 13-19 | Gender: Female | FLUOXETINE HCL | Last AD: Same & No Remiss | PHARMACOLOGIC MANAGEMENT, INCLUDING PRESCRIPTION, USE, AND REVIEW OF MEDICATION WITH NO MORE THAN MINIMAL MEDICAL PSYCHOTHERAPY (px:CPT4:90862)								0.148585									0
1	Age: 13-19 | Gender: Female | FLUOXETINE HCL | Last AD: Same & No Remiss | PREMENSTRUAL TENSION SYNDROMES (dxo:ICD9:6254)								0.149351									0
1	Age: 13-19 | Gender: Female | FLUOXETINE HCL | Last AD: Same & No Remiss | PSYCHIATRIC DIAGNOSTIC EVALUATION (px:CPT4:90791) | PSYCHOTHERAPY, 45 MINUTES WITH PATIENT (px:CPT4:90834)								0.22449									0
1	Age: 13-19 | Gender: Female | FLUOXETINE HCL | Last AD: Same & No Remiss | PSYCHOTHERAPY, 30 MINUTES WITH PATIENT WHEN PERFORMED WITH AN EVALUATION AND MANAGEMENT SERVICE (LIST SEPARATELY IN ADDITION TO THE CODE FOR PRIMARY P (px:CPT4:90833)								0.159722									0
1	Age: 13-19 | Gender: Female | FLUOXETINE HCL | Last AD: Same & No Remiss | PSYCHOTHERAPY, 45 MINUTES WITH PATIENT (px:CPT4:90834)								0.245243									0
1	Age: 13-19 | Gender: Female | FLUOXETINE HCL | Last AD: Same & No Remiss | ROUTINE INFANT OR CHILD HEALTH CHECK (dxo:ICD9:V202)								0.315589									0
2	Age: 13-19 | Gender: Female | FLUOXETINE HCL | Last AD: Same & No Remiss | SERTRALINE HCL								0.192513						0.267176			0.0746622
1	Age: 13-19 | Gender: Female | FLUOXETINE HCL | Last AD: Same & No Remiss | TRAZODONE HCL								0.232143									0
1	Age: 13-19 | Gender: Female | FLUOXETINE HCL | Last AD: Same & Remiss								0.513123									0
1	Age: 13-19 | Gender: Female | FLUOXETINE HCL | Last AD: Same & Remiss | ROUTINE INFANT OR CHILD HEALTH CHECK (dxo:ICD9:V202)								0.563218									0
1	Age: 13-19 | Gender: Female | FLUOXETINE HCL | MAJOR DEPRESSIVE DISORDER, RECURRENT EPISODE, IN PARTIAL OR UNSPECIFIED REMISSION (dxo:ICD9:29635)								0.60199									0
5	Age: 13-19 | Gender: Female | FLUOXETINE HCL | MAJOR DEPRESSIVE DISORDER, RECURRENT EPISODE, UNSPECIFIED (dxo:ICD9:29630)		0.357616					0.344262	0.423676			0.403794			0.395349			0.0794137
2	Age: 13-19 | Gender: Female | FLUOXETINE HCL | MAJOR DEPRESSIVE DISORDER, RECURRENT EPISODE, UNSPECIFIED (dxo:ICD9:29630) | TRAZODONE HCL								0.4375			0.286957						0.150543
2	Age: 13-19 | Gender: Female | FLUOXETINE HCL | MIRTAZAPINE								0.17			0.153374						0.0166258
1	Age: 13-19 | Gender: Female | FLUOXETINE HCL | Num Previous Antidep: 2,3 | TRAZODONE HCL								0.463768									0
1	Age: 13-19 | Gender: Female | FLUOXETINE HCL | OBSESSIVE-COMPULSIVE DISORDERS (dxo:ICD9:3003)											0.148265						0
2	Age: 13-19 | Gender: Female | FLUOXETINE HCL | PAROXETINE HCL								0.338129				0.316901					0.0212281
4	Age: 13-19 | Gender: Female | FLUOXETINE HCL | PHARMACOLOGIC MANAGEMENT, INCLUDING PRESCRIPTION, USE, AND REVIEW OF MEDICATION WITH NO MORE THAN MINIMAL MEDICAL PSYCHOTHERAPY (px:CPT4:90862)			0.0782609					0.226744			0.0714286			0.107843			0.155316
1	Age: 13-19 | Gender: Female | FLUOXETINE HCL | PHARMACOLOGIC MANAGEMENT, INCLUDING PRESCRIPTION, USE, AND REVIEW OF MEDICATION WITH NO MORE THAN MINIMAL MEDICAL PSYCHOTHERAPY (px:CPT4:90862) | PSYCHIATRIC DIAGNOSTIC INTERVIEW EXAMINATION (px:CPT4:90801)											0.0465116						0
2	Age: 13-19 | Gender: Female | FLUOXETINE HCL | PHARMACOLOGIC MANAGEMENT, INCLUDING PRESCRIPTION, USE, AND REVIEW OF MEDICATION WITH NO MORE THAN MINIMAL MEDICAL PSYCHOTHERAPY (px:CPT4:90862) | TRAZODONE HCL								0.192708			0.0555556						0.137153
1	Age: 13-19 | Gender: Female | FLUOXETINE HCL | PREMENSTRUAL TENSION SYNDROMES (dxo:ICD9:6254)								0.27907									0
2	Age: 13-19 | Gender: Female | FLUOXETINE HCL | PSYCHIATRIC DIAGNOSTIC EVALUATION (px:CPT4:90791) | PSYCHOTHERAPY, 45 MINUTES WITH PATIENT (px:CPT4:90834)								0.328						0.152381			0.175619
1	Age: 13-19 | Gender: Female | FLUOXETINE HCL | PSYCHIATRIC DIAGNOSTIC INTERVIEW EXAMINATION (px:CPT4:90801)											0.0938511						0
2	Age: 13-19 | Gender: Female | FLUOXETINE HCL | PSYCHOTHERAPY, 30 MINUTES WITH PATIENT WHEN PERFORMED WITH AN EVALUATION AND MANAGEMENT SERVICE (LIST SEPARATELY IN ADDITION TO THE CODE FOR PRIMARY P (px:CPT4:90833)								0.340314			0.0917031						0.248611
1	Age: 13-19 | Gender: Female | FLUOXETINE HCL | PSYCHOTHERAPY, 30 MINUTES WITH PATIENT WHEN PERFORMED WITH AN EVALUATION AND MANAGEMENT SERVICE (LIST SEPARATELY IN ADDITION TO THE CODE FOR PRIMARY P (px:CPT4:90833) | PSYCHOTHERAPY, 45 MINUTES WITH PATIENT (px:CPT4:90834)											0.0754717						0
6	Age: 13-19 | Gender: Female | FLUOXETINE HCL | PSYCHOTHERAPY, 45 MINUTES WITH PATIENT (px:CPT4:90834)			0.181159				0.0575916	0.348877			0.12426			0.171698		0.189349	0.291286
1	Age: 13-19 | Gender: Female | FLUOXETINE HCL | PSYCHOTHERAPY, 45 MINUTES WITH PATIENT (px:CPT4:90834) | PSYCHOTHERAPY, 60 MINUTES WITH PATIENT (px:CPT4:90837)														0.105769			0
1	Age: 13-19 | Gender: Female | FLUOXETINE HCL | PSYCHOTHERAPY, 45 MINUTES WITH PATIENT (px:CPT4:90834) | SERTRALINE HCL											0.110236						0
2	Age: 13-19 | Gender: Female | FLUOXETINE HCL | PSYCHOTHERAPY, 45 MINUTES WITH PATIENT (px:CPT4:90834) | TRAZODONE HCL								0.25			0.168						0.082
1	Age: 13-19 | Gender: Female | FLUOXETINE HCL | RISPERIDONE											0.128713						0
1	Age: 13-19 | Gender: Female | FLUOXETINE HCL | ROUTINE INFANT OR CHILD HEALTH CHECK (dxo:ICD9:V202)								0.484725									0
6	Age: 13-19 | Gender: Female | FLUOXETINE HCL | SERTRALINE HCL		0.0555556	0.2723				0.0865672	0.272008			0.135593			0.285313			0.229758
3	Age: 13-19 | Gender: Female | FLUOXETINE HCL | SERTRALINE HCL | TRAZODONE HCL								0.219895			0.140351			0.243056			0.102705
6	Age: 13-19 | Gender: Female | FLUOXETINE HCL | TRAZODONE HCL		0.043956					0.0964912	0.25978			0.159821			0.243902	0.0307692		0.229011
2	Age: 13-19 | Gender: Female | FLUOXETINE HCL | VENLAFAXINE HCL								0.315315			0.156489						0.158827
2	Age: 13-19 | Gender: Female | GENERALIZED ANXIETY DISORDER (dxo:ICD9:30002)		0.0352941					0.132184										0.0968898
1	Age: 13-19 | Gender: Female | GENERALIZED ANXIETY DISORDER (dxo:ICD9:30002) | PSYCHIATRIC DIAGNOSTIC EVALUATION (px:CPT4:90791) | PSYCHOTHERAPY, 45 MINUTES WITH PATIENT (px:CPT4:90834)							0.0480769										0
6	Age: 13-19 | Gender: Female | GYNECOLOGICAL EXAMINATION (dxo:ICD9:V723)			0.431472				0.117845	0.340741				0.303571		0.414343		0.601562	0.483717
5	Age: 13-19 | Gender: Female | HEADACHE (dxo:ICD9:7840)	0.00485075	0.0373832						0.318966		0.0245041				0.410256			0.405406
2	Age: 13-19 | Gender: Female | HEADACHE (dxo:ICD9:7840) | MIGRAINE, UNSPECIFIED WITHOUT MENTION OF INTRACTABLE MIGRAINE WITHOUT MENTION OF STATUS MIGRAINOSUS (dxo:ICD9:34690)	0.00173913									0.0431034							0.0413643
1	Age: 13-19 | Gender: Female | HEADACHE (dxo:ICD9:7840) | MIGRAINE, UNSPECIFIED WITHOUT MENTION OF INTRACTABLE MIGRAINE WITHOUT MENTION OF STATUS MIGRAINOSUS (dxo:ICD9:34690) | ROUTINE INFANT OR CHILD HEALTH CHECK (dxo:ICD9:V202)	0																0
1	Age: 13-19 | Gender: Female | HEADACHE (dxo:ICD9:7840) | PSYCHIATRIC DIAGNOSTIC INTERVIEW EXAMINATION (px:CPT4:90801)	0																0
1	Age: 13-19 | Gender: Female | HEADACHE (dxo:ICD9:7840) | ROUTINE INFANT OR CHILD HEALTH CHECK (dxo:ICD9:V202)	0.00606061																0
3	Age: 13-19 | Gender: Female | HYDROCODONE/ACETAMINOPHEN							0.146479	0.347561						0.378641			0.232162
1	Age: 13-19 | Gender: Female | IBUPROFEN														0.42			0
8	Age: 13-19 | Gender: Female | INDIVIDUAL PSYCHOTHERAPY, INSIGHT ORIENTED, BEHAVIOR MODIFYING AND/OR SUPPORTIVE, IN AN OFFICE OR OUTPATIENT FACILITY, APPROXIMATELY 20 TO 30 MINUTES (px:CPT4:90805)		0.0140845	0.150215				0.0552147	0.113402			0.0980392			0.143868	0.0131579	0.159091	0.145933
5	Age: 13-19 | Gender: Female | INDIVIDUAL PSYCHOTHERAPY, INSIGHT ORIENTED, BEHAVIOR MODIFYING AND/OR SUPPORTIVE, IN AN OFFICE OR OUTPATIENT FACILITY, APPROXIMATELY 20 TO 30 MINUTES (px:CPT4:90805) | INDIVIDUAL PSYCHOTHERAPY, INSIGHT ORIENTED, BEHAVIOR MODIFYING AND/OR SUPPORTIVE, IN AN OFFICE OR OUTPATIENT FACILITY, APPROXIMATELY 45 TO 50 MINUTES (px:CPT4:90806)			0.0865385				0.0576923	0.0961538						0.13617		0.185841	0.128148
1	Age: 13-19 | Gender: Female | INDIVIDUAL PSYCHOTHERAPY, INSIGHT ORIENTED, BEHAVIOR MODIFYING AND/OR SUPPORTIVE, IN AN OFFICE OR OUTPATIENT FACILITY, APPROXIMATELY 20 TO 30 MINUTES (px:CPT4:90805) | INDIVIDUAL PSYCHOTHERAPY, INSIGHT ORIENTED, BEHAVIOR MODIFYING AND/OR SUPPORTIVE, IN AN OFFICE OR OUTPATIENT FACILITY, APPROXIMATELY 45 TO 50 MINUTES (px:CPT4:90806) | Last AD: Same & No Remiss | SERTR…														0.119658			0
3	Age: 13-19 | Gender: Female | INDIVIDUAL PSYCHOTHERAPY, INSIGHT ORIENTED, BEHAVIOR MODIFYING AND/OR SUPPORTIVE, IN AN OFFICE OR OUTPATIENT FACILITY, APPROXIMATELY 20 TO 30 MINUTES (px:CPT4:90805) | INDIVIDUAL PSYCHOTHERAPY, INSIGHT ORIENTED, BEHAVIOR MODIFYING AND/OR SUPPORTIVE, IN AN OFFICE OR OUTPATIENT FACILITY, APPROXIMATELY 45 TO 50 MINUTES (px:CPT4:90806) | PSYCHIATRIC DIAGNOSTIC INTERVIEW …							0.0444444	0.0808824						0.128866			0.0844215
1	Age: 13-19 | Gender: Female | INDIVIDUAL PSYCHOTHERAPY, INSIGHT ORIENTED, BEHAVIOR MODIFYING AND/OR SUPPORTIVE, IN AN OFFICE OR OUTPATIENT FACILITY, APPROXIMATELY 20 TO 30 MINUTES (px:CPT4:90805) | INDIVIDUAL PSYCHOTHERAPY, INSIGHT ORIENTED, BEHAVIOR MODIFYING AND/OR SUPPORTIVE, IN AN OFFICE OR OUTPATIENT FACILITY, APPROXIMATELY 45 TO 50 MINUTES (px:CPT4:90806) | SERTRALINE HCL														0.161074			0
1	Age: 13-19 | Gender: Female | INDIVIDUAL PSYCHOTHERAPY, INSIGHT ORIENTED, BEHAVIOR MODIFYING AND/OR SUPPORTIVE, IN AN OFFICE OR OUTPATIENT FACILITY, APPROXIMATELY 20 TO 30 MINUTES (px:CPT4:90805) | Last AD: Same & No Remiss | SERTRALINE HCL														0.179039			0
2	Age: 13-19 | Gender: Female | INDIVIDUAL PSYCHOTHERAPY, INSIGHT ORIENTED, BEHAVIOR MODIFYING AND/OR SUPPORTIVE, IN AN OFFICE OR OUTPATIENT FACILITY, APPROXIMATELY 20 TO 30 MINUTES (px:CPT4:90805) | PSYCHIATRIC DIAGNOSTIC INTERVIEW EXAMINATION (px:CPT4:90801)							0.0642202							0.144144			0.079924
1	Age: 13-19 | Gender: Female | INDIVIDUAL PSYCHOTHERAPY, INSIGHT ORIENTED, BEHAVIOR MODIFYING AND/OR SUPPORTIVE, IN AN OFFICE OR OUTPATIENT FACILITY, APPROXIMATELY 20 TO 30 MINUTES (px:CPT4:90805) | PSYCHIATRIC DIAGNOSTIC INTERVIEW EXAMINATION (px:CPT4:90801) | SERTRALINE HCL											0.088						0
2	Age: 13-19 | Gender: Female | INDIVIDUAL PSYCHOTHERAPY, INSIGHT ORIENTED, BEHAVIOR MODIFYING AND/OR SUPPORTIVE, IN AN OFFICE OR OUTPATIENT FACILITY, APPROXIMATELY 20 TO 30 MINUTES (px:CPT4:90805) | SERTRALINE HCL											0.0930233			0.20678			0.113756
1	Age: 13-19 | Gender: Female | INDIVIDUAL PSYCHOTHERAPY, INSIGHT ORIENTED, BEHAVIOR MODIFYING AND/OR SUPPORTIVE, IN AN OFFICE OR OUTPATIENT FACILITY, APPROXIMATELY 20 TO 30 MINUTES (px:CPT4:90805) | SERTRALINE HCL | TRAZODONE HCL														0.207547			0
9	Age: 13-19 | Gender: Female | INDIVIDUAL PSYCHOTHERAPY, INSIGHT ORIENTED, BEHAVIOR MODIFYING AND/OR SUPPORTIVE, IN AN OFFICE OR OUTPATIENT FACILITY, APPROXIMATELY 45 TO 50 MINUTES (px:CPT4:90806)			0.175627			0.121827	0.076728	0.144668			0.0677966	0.152196		0.159729	0.0441989	0.18665	0.142451
3	Age: 13-19 | Gender: Female | INDIVIDUAL PSYCHOTHERAPY, INSIGHT ORIENTED, BEHAVIOR MODIFYING AND/OR SUPPORTIVE, IN AN OFFICE OR OUTPATIENT FACILITY, APPROXIMATELY 45 TO 50 MINUTES (px:CPT4:90806) | INDIVIDUAL PSYCHOTHERAPY, INSIGHT ORIENTED, BEHAVIOR MODIFYING AND/OR SUPPORTIVE, IN AN OFFICE OR OUTPATIENT FACILITY, APPROXIMATELY 45 TO 50 MINUTES (px:CPT4:90807)							0.0724638	0.107438						0.0672269			0.0402111
1	Age: 13-19 | Gender: Female | INDIVIDUAL PSYCHOTHERAPY, INSIGHT ORIENTED, BEHAVIOR MODIFYING AND/OR SUPPORTIVE, IN AN OFFICE OR OUTPATIENT FACILITY, APPROXIMATELY 45 TO 50 MINUTES (px:CPT4:90806) | INDIVIDUAL PSYCHOTHERAPY, INSIGHT ORIENTED, BEHAVIOR MODIFYING AND/OR SUPPORTIVE, IN AN OFFICE OR OUTPATIENT FACILITY, APPROXIMATELY 45 TO 50 MINUTES (px:CPT4:90807) | PSYCHIATRIC DIAGNOSTIC INTERVIEW …														0.0686275			0
1	Age: 13-19 | Gender: Female | INDIVIDUAL PSYCHOTHERAPY, INSIGHT ORIENTED, BEHAVIOR MODIFYING AND/OR SUPPORTIVE, IN AN OFFICE OR OUTPATIENT FACILITY, APPROXIMATELY 45 TO 50 MINUTES (px:CPT4:90806) | Last AD: Diff & No Remiss | PHARMACOLOGIC MANAGEMENT, INCLUDING PRESCRIPTION, USE, AND REVIEW OF MEDICATION WITH NO MORE THAN MINIMAL MEDICAL PSYCHOTHERAPY (px:CPT4:90862) | PSYCHIATRIC DIAGNOSTIC INTE…											0.039604						0
3	Age: 13-19 | Gender: Female | INDIVIDUAL PSYCHOTHERAPY, INSIGHT ORIENTED, BEHAVIOR MODIFYING AND/OR SUPPORTIVE, IN AN OFFICE OR OUTPATIENT FACILITY, APPROXIMATELY 45 TO 50 MINUTES (px:CPT4:90806) | Last AD: Diff & No Remiss | PSYCHIATRIC DIAGNOSTIC INTERVIEW EXAMINATION (px:CPT4:90801) | SERTRALINE HCL							0.0558659	0.170213			0.0980392						0.114347
1	Age: 13-19 | Gender: Female | INDIVIDUAL PSYCHOTHERAPY, INSIGHT ORIENTED, BEHAVIOR MODIFYING AND/OR SUPPORTIVE, IN AN OFFICE OR OUTPATIENT FACILITY, APPROXIMATELY 45 TO 50 MINUTES (px:CPT4:90806) | Last AD: Diff & No Remiss | SERTRALINE HCL							0.0572519										0
1	Age: 13-19 | Gender: Female | INDIVIDUAL PSYCHOTHERAPY, INSIGHT ORIENTED, BEHAVIOR MODIFYING AND/OR SUPPORTIVE, IN AN OFFICE OR OUTPATIENT FACILITY, APPROXIMATELY 45 TO 50 MINUTES (px:CPT4:90806) | Last AD: Same & No Remiss | PAROXETINE HCL												0.239316					0
1	Age: 13-19 | Gender: Female | INDIVIDUAL PSYCHOTHERAPY, INSIGHT ORIENTED, BEHAVIOR MODIFYING AND/OR SUPPORTIVE, IN AN OFFICE OR OUTPATIENT FACILITY, APPROXIMATELY 45 TO 50 MINUTES (px:CPT4:90806) | Last AD: Same & No Remiss | PHARMACOLOGIC MANAGEMENT, INCLUDING PRESCRIPTION, USE, AND REVIEW OF MEDICATION WITH NO MORE THAN MINIMAL MEDICAL PSYCHOTHERAPY (px:CPT4:90862) | PSYCHIATRIC DIAGNOSTIC INTE…														0.152174			0
1	Age: 13-19 | Gender: Female | INDIVIDUAL PSYCHOTHERAPY, INSIGHT ORIENTED, BEHAVIOR MODIFYING AND/OR SUPPORTIVE, IN AN OFFICE OR OUTPATIENT FACILITY, APPROXIMATELY 45 TO 50 MINUTES (px:CPT4:90806) | Last AD: Same & No Remiss | PHARMACOLOGIC MANAGEMENT, INCLUDING PRESCRIPTION, USE, AND REVIEW OF MEDICATION WITH NO MORE THAN MINIMAL MEDICAL PSYCHOTHERAPY (px:CPT4:90862) | SERTRALINE HCL														0.136126			0
1	Age: 13-19 | Gender: Female | INDIVIDUAL PSYCHOTHERAPY, INSIGHT ORIENTED, BEHAVIOR MODIFYING AND/OR SUPPORTIVE, IN AN OFFICE OR OUTPATIENT FACILITY, APPROXIMATELY 45 TO 50 MINUTES (px:CPT4:90806) | Last AD: Same & No Remiss | PSYCHIATRIC DIAGNOSTIC INTERVIEW EXAMINATION (px:CPT4:90801) | SERTRALINE HCL														0.260317			0
1	Age: 13-19 | Gender: Female | INDIVIDUAL PSYCHOTHERAPY, INSIGHT ORIENTED, BEHAVIOR MODIFYING AND/OR SUPPORTIVE, IN AN OFFICE OR OUTPATIENT FACILITY, APPROXIMATELY 45 TO 50 MINUTES (px:CPT4:90806) | Last AD: Same & No Remiss | SERTRALINE HCL														0.271784			0
1	Age: 13-19 | Gender: Female | INDIVIDUAL PSYCHOTHERAPY, INSIGHT ORIENTED, BEHAVIOR MODIFYING AND/OR SUPPORTIVE, IN AN OFFICE OR OUTPATIENT FACILITY, APPROXIMATELY 45 TO 50 MINUTES (px:CPT4:90806) | MAJOR DEPRESSIVE DISORDER, RECURRENT EPISODE, MODERATE (dxo:ICD9:29632) | PSYCHIATRIC DIAGNOSTIC INTERVIEW EXAMINATION (px:CPT4:90801)														0.097561			0
1	Age: 13-19 | Gender: Female | INDIVIDUAL PSYCHOTHERAPY, INSIGHT ORIENTED, BEHAVIOR MODIFYING AND/OR SUPPORTIVE, IN AN OFFICE OR OUTPATIENT FACILITY, APPROXIMATELY 45 TO 50 MINUTES (px:CPT4:90806) | MAJOR DEPRESSIVE DISORDER, RECURRENT EPISODE, UNSPECIFIED (dxo:ICD9:29630)							0.632										0
1	Age: 13-19 | Gender: Female | INDIVIDUAL PSYCHOTHERAPY, INSIGHT ORIENTED, BEHAVIOR MODIFYING AND/OR SUPPORTIVE, IN AN OFFICE OR OUTPATIENT FACILITY, APPROXIMATELY 45 TO 50 MINUTES (px:CPT4:90806) | MAJOR DEPRESSIVE DISORDER, SINGLE EPISODE, MODERATE (dxo:ICD9:29622) | PSYCHIATRIC DIAGNOSTIC INTERVIEW EXAMINATION (px:CPT4:90801)														0.153846			0
1	Age: 13-19 | Gender: Female | INDIVIDUAL PSYCHOTHERAPY, INSIGHT ORIENTED, BEHAVIOR MODIFYING AND/OR SUPPORTIVE, IN AN OFFICE OR OUTPATIENT FACILITY, APPROXIMATELY 45 TO 50 MINUTES (px:CPT4:90806) | MAJOR DEPRESSIVE DISORDER, SINGLE EPISODE, SEVERE, WITHOUT MENTION OF PSYCHOTIC BEHAVIOR (dxo:ICD9:29623) | PSYCHIATRIC DIAGNOSTIC INTERVIEW EXAMINATION (px:CPT4:90801)														0.104348			0
3	Age: 13-19 | Gender: Female | INDIVIDUAL PSYCHOTHERAPY, INSIGHT ORIENTED, BEHAVIOR MODIFYING AND/OR SUPPORTIVE, IN AN OFFICE OR OUTPATIENT FACILITY, APPROXIMATELY 45 TO 50 MINUTES (px:CPT4:90806) | PAROXETINE HCL							0.0571429					0.321212		0.1875			0.264069
5	Age: 13-19 | Gender: Female | INDIVIDUAL PSYCHOTHERAPY, INSIGHT ORIENTED, BEHAVIOR MODIFYING AND/OR SUPPORTIVE, IN AN OFFICE OR OUTPATIENT FACILITY, APPROXIMATELY 45 TO 50 MINUTES (px:CPT4:90806) | PHARMACOLOGIC MANAGEMENT, INCLUDING PRESCRIPTION, USE, AND REVIEW OF MEDICATION WITH NO MORE THAN MINIMAL MEDICAL PSYCHOTHERAPY (px:CPT4:90862)			0.154762					0.123239						0.0860215	0.0530973	0.126638	0.101665
5	Age: 13-19 | Gender: Female | INDIVIDUAL PSYCHOTHERAPY, INSIGHT ORIENTED, BEHAVIOR MODIFYING AND/OR SUPPORTIVE, IN AN OFFICE OR OUTPATIENT FACILITY, APPROXIMATELY 45 TO 50 MINUTES (px:CPT4:90806) | PHARMACOLOGIC MANAGEMENT, INCLUDING PRESCRIPTION, USE, AND REVIEW OF MEDICATION WITH NO MORE THAN MINIMAL MEDICAL PSYCHOTHERAPY (px:CPT4:90862) | PSYCHIATRIC DIAGNOSTIC INTERVIEW EXAMINATION (px:CPT4:9…			0.142857				0.0860215	0.113537						0.075		0.122642	0.0678571
2	Age: 13-19 | Gender: Female | INDIVIDUAL PSYCHOTHERAPY, INSIGHT ORIENTED, BEHAVIOR MODIFYING AND/OR SUPPORTIVE, IN AN OFFICE OR OUTPATIENT FACILITY, APPROXIMATELY 45 TO 50 MINUTES (px:CPT4:90806) | PHARMACOLOGIC MANAGEMENT, INCLUDING PRESCRIPTION, USE, AND REVIEW OF MEDICATION WITH NO MORE THAN MINIMAL MEDICAL PSYCHOTHERAPY (px:CPT4:90862) | PSYCHIATRIC DIAGNOSTIC INTERVIEW EXAMINATION (px:CPT4:9…											0.0402685			0.181159			0.140891
1	Age: 13-19 | Gender: Female | INDIVIDUAL PSYCHOTHERAPY, INSIGHT ORIENTED, BEHAVIOR MODIFYING AND/OR SUPPORTIVE, IN AN OFFICE OR OUTPATIENT FACILITY, APPROXIMATELY 45 TO 50 MINUTES (px:CPT4:90806) | PHARMACOLOGIC MANAGEMENT, INCLUDING PRESCRIPTION, USE, AND REVIEW OF MEDICATION WITH NO MORE THAN MINIMAL MEDICAL PSYCHOTHERAPY (px:CPT4:90862) | PSYCHIATRIC DIAGNOSTIC INTERVIEW EXAMINATION (px:CPT4:9…														0.115385			0
2	Age: 13-19 | Gender: Female | INDIVIDUAL PSYCHOTHERAPY, INSIGHT ORIENTED, BEHAVIOR MODIFYING AND/OR SUPPORTIVE, IN AN OFFICE OR OUTPATIENT FACILITY, APPROXIMATELY 45 TO 50 MINUTES (px:CPT4:90806) | PHARMACOLOGIC MANAGEMENT, INCLUDING PRESCRIPTION, USE, AND REVIEW OF MEDICATION WITH NO MORE THAN MINIMAL MEDICAL PSYCHOTHERAPY (px:CPT4:90862) | SERTRALINE HCL								0.107843						0.211679			0.103836
1	Age: 13-19 | Gender: Female | INDIVIDUAL PSYCHOTHERAPY, INSIGHT ORIENTED, BEHAVIOR MODIFYING AND/OR SUPPORTIVE, IN AN OFFICE OR OUTPATIENT FACILITY, APPROXIMATELY 45 TO 50 MINUTES (px:CPT4:90806) | PHARMACOLOGIC MANAGEMENT, INCLUDING PRESCRIPTION, USE, AND REVIEW OF MEDICATION WITH NO MORE THAN MINIMAL MEDICAL PSYCHOTHERAPY (px:CPT4:90862) | SERTRALINE HCL | TRAZODONE HCL														0.16129			0
1	Age: 13-19 | Gender: Female | INDIVIDUAL PSYCHOTHERAPY, INSIGHT ORIENTED, BEHAVIOR MODIFYING AND/OR SUPPORTIVE, IN AN OFFICE OR OUTPATIENT FACILITY, APPROXIMATELY 45 TO 50 MINUTES (px:CPT4:90806) | POSTTRAUMATIC STRESS DISORDER (dxo:ICD9:30981) | PSYCHIATRIC DIAGNOSTIC INTERVIEW EXAMINATION (px:CPT4:90801)														0.171171			0
9	Age: 13-19 | Gender: Female | INDIVIDUAL PSYCHOTHERAPY, INSIGHT ORIENTED, BEHAVIOR MODIFYING AND/OR SUPPORTIVE, IN AN OFFICE OR OUTPATIENT FACILITY, APPROXIMATELY 45 TO 50 MINUTES (px:CPT4:90806) | PSYCHIATRIC DIAGNOSTIC INTERVIEW EXAMINATION (px:CPT4:90801)			0.157748			0.0983607	0.0719071	0.13246			0.11499	0.139045		0.146949	0.0291262	0.138173	0.128622
4	Age: 13-19 | Gender: Female | INDIVIDUAL PSYCHOTHERAPY, INSIGHT ORIENTED, BEHAVIOR MODIFYING AND/OR SUPPORTIVE, IN AN OFFICE OR OUTPATIENT FACILITY, APPROXIMATELY 45 TO 50 MINUTES (px:CPT4:90806) | PSYCHIATRIC DIAGNOSTIC INTERVIEW EXAMINATION (px:CPT4:90801) | ROUTINE INFANT OR CHILD HEALTH CHECK (dxo:ICD9:V202)			0.150685					0.11611				0.120879		0.142857			0.0345746
4	Age: 13-19 | Gender: Female | INDIVIDUAL PSYCHOTHERAPY, INSIGHT ORIENTED, BEHAVIOR MODIFYING AND/OR SUPPORTIVE, IN AN OFFICE OR OUTPATIENT FACILITY, APPROXIMATELY 45 TO 50 MINUTES (px:CPT4:90806) | PSYCHIATRIC DIAGNOSTIC INTERVIEW EXAMINATION (px:CPT4:90801) | SERTRALINE HCL			0.241667					0.190476			0.120301			0.308571			0.188271
2	Age: 13-19 | Gender: Female | INDIVIDUAL PSYCHOTHERAPY, INSIGHT ORIENTED, BEHAVIOR MODIFYING AND/OR SUPPORTIVE, IN AN OFFICE OR OUTPATIENT FACILITY, APPROXIMATELY 45 TO 50 MINUTES (px:CPT4:90806) | PSYCHOTHERAPY, 45 MINUTES WITH PATIENT (px:CPT4:90834)								0.122581						0.141935			0.0193548
2	Age: 13-19 | Gender: Female | INDIVIDUAL PSYCHOTHERAPY, INSIGHT ORIENTED, BEHAVIOR MODIFYING AND/OR SUPPORTIVE, IN AN OFFICE OR OUTPATIENT FACILITY, APPROXIMATELY 45 TO 50 MINUTES (px:CPT4:90806) | ROUTINE INFANT OR CHILD HEALTH CHECK (dxo:ICD9:V202)								0.146067						0.179245			0.0331779
6	Age: 13-19 | Gender: Female | INDIVIDUAL PSYCHOTHERAPY, INSIGHT ORIENTED, BEHAVIOR MODIFYING AND/OR SUPPORTIVE, IN AN OFFICE OR OUTPATIENT FACILITY, APPROXIMATELY 45 TO 50 MINUTES (px:CPT4:90806) | SERTRALINE HCL			0.270588				0.0611247	0.221374			0.106796			0.315047		0.201493	0.253922
1	Age: 13-19 | Gender: Female | INDIVIDUAL PSYCHOTHERAPY, INSIGHT ORIENTED, BEHAVIOR MODIFYING AND/OR SUPPORTIVE, IN AN OFFICE OR OUTPATIENT FACILITY, APPROXIMATELY 45 TO 50 MINUTES (px:CPT4:90806) | SERTRALINE HCL | TRAZODONE HCL														0.260504			0
1	Age: 13-19 | Gender: Female | INDIVIDUAL PSYCHOTHERAPY, INSIGHT ORIENTED, BEHAVIOR MODIFYING AND/OR SUPPORTIVE, IN AN OFFICE OR OUTPATIENT FACILITY, APPROXIMATELY 45 TO 50 MINUTES (px:CPT4:90806) | VENLAFAXINE HCL																0.356436	0
5	Age: 13-19 | Gender: Female | INDIVIDUAL PSYCHOTHERAPY, INSIGHT ORIENTED, BEHAVIOR MODIFYING AND/OR SUPPORTIVE, IN AN OFFICE OR OUTPATIENT FACILITY, APPROXIMATELY 45 TO 50 MINUTES (px:CPT4:90807)			0.138889				0.0771812	0.127907						0.108992		0.0887097	0.0617077
1	Age: 13-19 | Gender: Female | INDIVIDUAL PSYCHOTHERAPY, INSIGHT ORIENTED, BEHAVIOR MODIFYING AND/OR SUPPORTIVE, IN AN OFFICE OR OUTPATIENT FACILITY, APPROXIMATELY 45 TO 50 MINUTES (px:CPT4:90807) | Last AD: Same & No Remiss | SERTRALINE HCL														0.114286			0
2	Age: 13-19 | Gender: Female | INDIVIDUAL PSYCHOTHERAPY, INSIGHT ORIENTED, BEHAVIOR MODIFYING AND/OR SUPPORTIVE, IN AN OFFICE OR OUTPATIENT FACILITY, APPROXIMATELY 45 TO 50 MINUTES (px:CPT4:90807) | SERTRALINE HCL											0.0887097			0.267974			0.179264
3	Age: 13-19 | Gender: Female | INSOMNIA, UNSPECIFIED (dxo:ICD9:78052)								0.361538						0.433594	0.00387597		0.429718
7	Age: 13-19 | Gender: Female | LAMOTRIGINE			0.0954774			0.0711297	0.0676157	0.111963			0.0648313			0.122905		0.128713	0.0638816
1	Age: 13-19 | Gender: Female | LAMOTRIGINE | Last AD: Same & No Remiss | SERTRALINE HCL														0.0645161			0
1	Age: 13-19 | Gender: Female | LAMOTRIGINE | MAJOR DEPRESSIVE DISORDER, RECURRENT EPISODE, UNSPECIFIED (dxo:ICD9:29630)											0.316239						0
3	Age: 13-19 | Gender: Female | LAMOTRIGINE | SERTRALINE HCL								0.0962963			0.0819672			0.103718			0.021751
1	Age: 13-19 | Gender: Female | LAMOTRIGINE | SERTRALINE HCL | TRAZODONE HCL														0.0727273			0
1	Age: 13-19 | Gender: Female | LAMOTRIGINE | TRAZODONE HCL											0.095498						0
2	Age: 13-19 | Gender: Female | LAMOTRIGINE | VENLAFAXINE HCL											0.0737705					0.0950226	0.0212521
1	Age: 13-19 | Gender: Female | Last AD: Diff & No Remiss															0		0
1	Age: 13-19 | Gender: Female | Last AD: Diff & No Remiss | Num Previous Antidep: 2,3 | SERTRALINE HCL | TRAZODONE HCL														0.535032			0
3	Age: 13-19 | Gender: Female | Last AD: Diff & No Remiss | PAROXETINE HCL		0.0487805					0.115702							0.396552			0.347771
2	Age: 13-19 | Gender: Female | Last AD: Diff & No Remiss | PSYCHIATRIC DIAGNOSTIC EVALUATION (px:CPT4:90791) | PSYCHOTHERAPY, 45 MINUTES WITH PATIENT (px:CPT4:90834) | SERTRALINE HCL							0.0545455	0.104									0.0494545
2	Age: 13-19 | Gender: Female | Last AD: Diff & No Remiss | PSYCHOTHERAPY, 45 MINUTES WITH PATIENT (px:CPT4:90834) | SERTRALINE HCL							0.0597015				0.100358						0.0406569
7	Age: 13-19 | Gender: Female | Last AD: Diff & No Remiss | SERTRALINE HCL		0.0296296	0.237113				0.108893	0.334247			0.19209				0.0224215	0.373016	0.350594
1	Age: 13-19 | Gender: Female | Last AD: Diff & No Remiss | SERTRALINE HCL | TRAZODONE HCL															0.00980392		0
1	Age: 13-19 | Gender: Female | Last AD: Diff & No Remiss | TRAZODONE HCL											0.22905						0
1	Age: 13-19 | Gender: Female | Last AD: Diff & Remiss															0.194118		0
4	Age: 13-19 | Gender: Female | Last AD: Diff & Remiss | SERTRALINE HCL		0.126761					0.27451	0.4375			0.380556						0.310739
1	Age: 13-19 | Gender: Female | Last AD: Diff & Remiss | TRAZODONE HCL															0.148649		0
1	Age: 13-19 | Gender: Female | Last AD: Same & No Remiss											0.0886076						0
1	Age: 13-19 | Gender: Female | Last AD: Same & No Remiss | MIRTAZAPINE									0.105691								0
1	Age: 13-19 | Gender: Female | Last AD: Same & No Remiss | NORTRIPTYLINE HCL										0.00980392							0
1	Age: 13-19 | Gender: Female | Last AD: Same & No Remiss | Num Previous Episodes: 2+ | SERTRALINE HCL														0.38			0
1	Age: 13-19 | Gender: Female | Last AD: Same & No Remiss | PAROXETINE HCL												0.216667					0
1	Age: 13-19 | Gender: Female | Last AD: Same & No Remiss | PHARMACOLOGIC MANAGEMENT, INCLUDING PRESCRIPTION, USE, AND REVIEW OF MEDICATION WITH NO MORE THAN MINIMAL MEDICAL PSYCHOTHERAPY (px:CPT4:90862) | SERTRALINE HCL														0.17619			0
1	Age: 13-19 | Gender: Female | Last AD: Same & No Remiss | PSYCHIATRIC DIAGNOSTIC EVALUATION (px:CPT4:90791) | PSYCHOTHERAPY, 45 MINUTES WITH PATIENT (px:CPT4:90834) | SERTRALINE HCL														0.252336			0
1	Age: 13-19 | Gender: Female | Last AD: Same & No Remiss | PSYCHOTHERAPY, 45 MINUTES WITH PATIENT (px:CPT4:90834) | PSYCHOTHERAPY, 60 MINUTES WITH PATIENT (px:CPT4:90837) | SERTRALINE HCL														0.314815			0
1	Age: 13-19 | Gender: Female | Last AD: Same & No Remiss | PSYCHOTHERAPY, 45 MINUTES WITH PATIENT (px:CPT4:90834) | SERTRALINE HCL														0.231975			0
1	Age: 13-19 | Gender: Female | Last AD: Same & No Remiss | ROUTINE INFANT OR CHILD HEALTH CHECK (dxo:ICD9:V202) | SERTRALINE HCL														0.370558			0
1	Age: 13-19 | Gender: Female | Last AD: Same & No Remiss | SERTRALINE HCL														0.26695			0
2	Age: 13-19 | Gender: Female | Last AD: Same & No Remiss | SERTRALINE HCL | TRAZODONE HCL											0.165217			0.235849			0.0706317
1	Age: 13-19 | Gender: Female | Last AD: Same & No Remiss | TRAZODONE HCL															0.00925926		0
1	Age: 13-19 | Gender: Female | Last AD: Same & No Remiss | VENLAFAXINE HCL																0.277467	0
1	Age: 13-19 | Gender: Female | Last AD: Same & Remiss											0.440367						0
1	Age: 13-19 | Gender: Female | Last AD: Same & Remiss | MAJOR DEPRESSIVE DISORDER, RECURRENT EPISODE, UNSPECIFIED (dxo:ICD9:29630) | TRAZODONE HCL											0.562044						0
1	Age: 13-19 | Gender: Female | Last AD: Same & Remiss | PAROXETINE HCL												0.524691					0
1	Age: 13-19 | Gender: Female | Last AD: Same & Remiss | ROUTINE INFANT OR CHILD HEALTH CHECK (dxo:ICD9:V202) | SERTRALINE HCL														0.582677			0
1	Age: 13-19 | Gender: Female | Last AD: Same & Remiss | SERTRALINE HCL														0.570732			0
1	Age: 13-19 | Gender: Female | Last AD: Same & Remiss | TRAZODONE HCL											0.515152						0
2	Age: 13-19 | Gender: Female | LEVONORGESTREL-ETHIN ESTRADIOL			0.35											0.443975			0.0939746
1	Age: 13-19 | Gender: Female | LEVONORGESTREL-ETHIN ESTRADIOL | ROUTINE INFANT OR CHILD HEALTH CHECK (dxo:ICD9:V202)														0.423423			0
1	Age: 13-19 | Gender: Female | LISDEXAMFETAMINE DIMESYLATE														0.344538			0
2	Age: 13-19 | Gender: Female | LOSS OF WEIGHT (dxo:ICD9:78321)								0.32						0.366972			0.0469725
1	Age: 13-19 | Gender: Female | MAJOR DEPRESSIVE DISORDER, RECURRENT EPISODE, IN FULL REMISSION (dxo:ICD9:29636)											0.533019						0
5	Age: 13-19 | Gender: Female | MAJOR DEPRESSIVE DISORDER, RECURRENT EPISODE, IN PARTIAL OR UNSPECIFIED REMISSION (dxo:ICD9:29635)		0.465116					0.537879	0.621622			0.553846			0.577778			0.156505
1	Age: 13-19 | Gender: Female | MAJOR DEPRESSIVE DISORDER, RECURRENT EPISODE, IN PARTIAL OR UNSPECIFIED REMISSION (dxo:ICD9:29635) | SERTRALINE HCL														0.593496			0
1	Age: 13-19 | Gender: Female | MAJOR DEPRESSIVE DISORDER, RECURRENT EPISODE, IN PARTIAL OR UNSPECIFIED REMISSION (dxo:ICD9:29635) | TRAZODONE HCL											0.534884						0
1	Age: 13-19 | Gender: Female | MAJOR DEPRESSIVE DISORDER, RECURRENT EPISODE, MODERATE (dxo:ICD9:29632) | PSYCHIATRIC DIAGNOSTIC EVALUATION (px:CPT4:90791) | PSYCHOTHERAPY, 45 MINUTES WITH PATIENT (px:CPT4:90834)														0.184466			0
1	Age: 13-19 | Gender: Female | MAJOR DEPRESSIVE DISORDER, RECURRENT EPISODE, MODERATE (dxo:ICD9:29632) | PSYCHIATRIC DIAGNOSTIC INTERVIEW EXAMINATION (px:CPT4:90801)														0.144144			0
9	Age: 13-19 | Gender: Female | MAJOR DEPRESSIVE DISORDER, RECURRENT EPISODE, UNSPECIFIED (dxo:ICD9:29630)		0.370253	0.621359			0.403162	0.416198	0.442155			0.429586			0.507075	0.2723	0.426396	0.349059
4	Age: 13-19 | Gender: Female | MAJOR DEPRESSIVE DISORDER, RECURRENT EPISODE, UNSPECIFIED (dxo:ICD9:29630) | SERTRALINE HCL							0.35	0.431694			0.46114			0.505535			0.155535
1	Age: 13-19 | Gender: Female | MAJOR DEPRESSIVE DISORDER, RECURRENT EPISODE, UNSPECIFIED (dxo:ICD9:29630) | SERTRALINE HCL | TRAZODONE HCL														0.504673			0
2	Age: 13-19 | Gender: Female | MAJOR DEPRESSIVE DISORDER, RECURRENT EPISODE, UNSPECIFIED (dxo:ICD9:29630) | TRAZODONE HCL											0.388133				0.253968		0.134165
2	Age: 13-19 | Gender: Female | MAJOR DEPRESSIVE DISORDER, RECURRENT EPISODE, UNSPECIFIED (dxo:ICD9:29630) | VENLAFAXINE HCL											0.416058					0.470833	0.0547749
1	Age: 13-19 | Gender: Female | MAJOR DEPRESSIVE DISORDER, SINGLE EPISODE, MODERATE (dxo:ICD9:29622)		0.0647059															0
1	Age: 13-19 | Gender: Female | MAJOR DEPRESSIVE DISORDER, SINGLE EPISODE, MODERATE (dxo:ICD9:29622) | PSYCHIATRIC DIAGNOSTIC INTERVIEW EXAMINATION (px:CPT4:90801)														0.172727			0
1	Age: 13-19 | Gender: Female | MAJOR DEPRESSIVE DISORDER, SINGLE EPISODE, UNSPECIFIED (dxo:ICD9:29620)		0.0882353															0
1	Age: 13-19 | Gender: Female | METHYLPHENIDATE HCL														0.380952			0
2	Age: 13-19 | Gender: Female | MIGRAINE, UNSPECIFIED WITHOUT MENTION OF INTRACTABLE MIGRAINE WITHOUT MENTION OF STATUS MIGRAINOSUS (dxo:ICD9:34690)	0.00740741						0.0934579										0.0860505
2	Age: 13-19 | Gender: Female | MIRTAZAPINE									0.157324		0.161404						0.00407982
2	Age: 13-19 | Gender: Female | MIRTAZAPINE | SERTRALINE HCL											0.205128			0.27451			0.0693816
1	Age: 13-19 | Gender: Female | MIRTAZAPINE | TRAZODONE HCL											0.134387						0
1	Age: 13-19 | Gender: Female | MONTELUKAST SODIUM								0.371429									0
5	Age: 13-19 | Gender: Female | MYOPIA (dxo:ICD9:3671)		0.0568182	0.356021				0.156069	0.404412						0.403279			0.347594
2	Age: 13-19 | Gender: Female | MYOPIA (dxo:ICD9:3671) | ROUTINE INFANT OR CHILD HEALTH CHECK (dxo:ICD9:V202)								0.364341						0.4375			0.0731589
2	Age: 13-19 | Gender: Female | NONDEPENDENT TOBACCO USE DISORDER (dxo:ICD9:3051)		0.0541872					0.164384										0.110196
1	Age: 13-19 | Gender: Female | NORETHINDRONE-E.ESTRADIOL-IRON							0.160221										0
2	Age: 13-19 | Gender: Female | NORGESTIMATE-ETHINYL ESTRADIOL			0.349593											0.443983			0.0943899
2	Age: 13-19 | Gender: Female | NORTRIPTYLINE HCL										0.0546218	0.195312						0.140691
1	Age: 13-19 | Gender: Female | Num Previous Antidep: 2,3 | SERTRALINE HCL | TRAZODONE HCL														0.536723			0
1	Age: 13-19 | Gender: Female | Num Previous Antidep: 4+											0.166667						0
1	Age: 13-19 | Gender: Female | Num Previous Antidep: 4+ | TRAZODONE HCL											0.155689						0
1	Age: 13-19 | Gender: Female | OBSESSIVE-COMPULSIVE DISORDERS (dxo:ICD9:3003)											0.107576						0
1	Age: 13-19 | Gender: Female | OBSESSIVE-COMPULSIVE DISORDERS (dxo:ICD9:3003) | SERTRALINE HCL											0.13253						0
1	Age: 13-19 | Gender: Female | OBSESSIVE-COMPULSIVE DISORDERS (dxo:ICD9:3003) | TRAZODONE HCL											0.176991						0
1	Age: 13-19 | Gender: Female | OMEPRAZOLE							0.215385										0
1	Age: 13-19 | Gender: Female | OTHER ACNE (dxo:ICD9:7061)			0.362637														0
1	Age: 13-19 | Gender: Female | OTHER GENERAL COUNSELING AND ADVICE FOR CONTRACEPTIVE MANAGEMENT (dxo:ICD9:V2509)								0.28777									0
4	Age: 13-19 | Gender: Female | OTHER MALAISE AND FATIGUE (dxo:ICD9:78079)		0.0521327					0.135593	0.387387						0.525862			0.473729
1	Age: 13-19 | Gender: Female | OTHER MISCELLANEOUS PROCEDURES (px:ICD9:9999)							0.0916667										0
2	Age: 13-19 | Gender: Female | PALPITATIONS (dxo:ICD9:7851)							0.146341	0.336634									0.190292
1	Age: 13-19 | Gender: Female | PANIC DISORDER WITHOUT AGORAPHOBIA (dxo:ICD9:30001)														0.398693			0
8	Age: 13-19 | Gender: Female | PAROXETINE HCL		0.0431818	0.247525				0.0997783	0.256356			0.136445	0.310044		0.296183	0.0394737		0.27057
2	Age: 13-19 | Gender: Female | PAROXETINE HCL | PHARMACOLOGIC MANAGEMENT, INCLUDING PRESCRIPTION, USE, AND REVIEW OF MEDICATION WITH NO MORE THAN MINIMAL MEDICAL PSYCHOTHERAPY (px:CPT4:90862)											0.0666667	0.248705					0.182038
1	Age: 13-19 | Gender: Female | PAROXETINE HCL | PSYCHIATRIC DIAGNOSTIC INTERVIEW EXAMINATION (px:CPT4:90801)											0.126214						0
3	Age: 13-19 | Gender: Female | PAROXETINE HCL | SERTRALINE HCL											0.22549	0.287356		0.324022			0.0985322
3	Age: 13-19 | Gender: Female | PAROXETINE HCL | TRAZODONE HCL											0.216418	0.275229			0.0652174		0.210012
10	Age: 13-19 | Gender: Female | PHARMACOLOGIC MANAGEMENT, INCLUDING PRESCRIPTION, USE, AND REVIEW OF MEDICATION WITH NO MORE THAN MINIMAL MEDICAL PSYCHOTHERAPY (px:CPT4:90862)		0.0474383	0.180401			0.142857	0.141509	0.121575			0.0761421	0.10628		0.111965	0.0246575	0.153139	0.155743
3	Age: 13-19 | Gender: Female | PHARMACOLOGIC MANAGEMENT, INCLUDING PRESCRIPTION, USE, AND REVIEW OF MEDICATION WITH NO MORE THAN MINIMAL MEDICAL PSYCHOTHERAPY (px:CPT4:90862) | PSYCHIATRIC DIAGNOSTIC INTERVIEW EXAMINATION (px:CPT4:90801)							0.0774648	0.0701754						0.124402			0.0542265
1	Age: 13-19 | Gender: Female | PHARMACOLOGIC MANAGEMENT, INCLUDING PRESCRIPTION, USE, AND REVIEW OF MEDICATION WITH NO MORE THAN MINIMAL MEDICAL PSYCHOTHERAPY (px:CPT4:90862) | PSYCHIATRIC DIAGNOSTIC INTERVIEW EXAMINATION (px:CPT4:90801) | SERTRALINE HCL											0.0541872						0
4	Age: 13-19 | Gender: Female | PHARMACOLOGIC MANAGEMENT, INCLUDING PRESCRIPTION, USE, AND REVIEW OF MEDICATION WITH NO MORE THAN MINIMAL MEDICAL PSYCHOTHERAPY (px:CPT4:90862) | SERTRALINE HCL			0.1					0.142857			0.0697051			0.276504			0.206799
2	Age: 13-19 | Gender: Female | PHARMACOLOGIC MANAGEMENT, INCLUDING PRESCRIPTION, USE, AND REVIEW OF MEDICATION WITH NO MORE THAN MINIMAL MEDICAL PSYCHOTHERAPY (px:CPT4:90862) | SERTRALINE HCL | TRAZODONE HCL											0.128655			0.162996			0.0343406
1	Age: 13-19 | Gender: Female | PHARMACOLOGIC MANAGEMENT, INCLUDING PRESCRIPTION, USE, AND REVIEW OF MEDICATION WITH NO MORE THAN MINIMAL MEDICAL PSYCHOTHERAPY (px:CPT4:90862) | TRAZODONE HCL | VENLAFAXINE HCL																0.20979	0
2	Age: 13-19 | Gender: Female | PHARMACOLOGIC MANAGEMENT, INCLUDING PRESCRIPTION, USE, AND REVIEW OF MEDICATION WITH NO MORE THAN MINIMAL MEDICAL PSYCHOTHERAPY (px:CPT4:90862) | VENLAFAXINE HCL											0.145631					0.22381	0.0781785
1	Age: 13-19 | Gender: Female | PRAMIPEXOLE DI-HCL											0.247706						0
1	Age: 13-19 | Gender: Female | PREGNANT STATE, INCIDENTAL (dxo:ICD9:V222)														0.224359			0
1	Age: 13-19 | Gender: Female | PREGNANT STATE, INCIDENTAL (dxo:ICD9:V222) | SUPERVISION OF OTHER NORMAL PREGNANCY (dxo:ICD9:V221)														0.326797			0
2	Age: 13-19 | Gender: Female | PREMENSTRUAL TENSION SYNDROMES (dxo:ICD9:6254)							0.0944444	0.274436									0.179992
4	Age: 13-19 | Gender: Female | PSYCHIATRIC DIAGNOSTIC EVALUATION (px:CPT4:90791)			0.196262				0.103865	0.17585						0.198138			0.0942736
3	Age: 13-19 | Gender: Female | PSYCHIATRIC DIAGNOSTIC EVALUATION (px:CPT4:90791) | PSYCHIATRIC DIAGNOSTIC EVALUATION WITH MEDICAL SERVICES (px:CPT4:90792) | PSYCHOTHERAPY, 45 MINUTES WITH PATIENT (px:CPT4:90834)							0.0325203	0.110577						0.137931			0.105411
5	Age: 13-19 | Gender: Female | PSYCHIATRIC DIAGNOSTIC EVALUATION (px:CPT4:90791) | PSYCHOTHERAPY, 45 MINUTES WITH PATIENT (px:CPT4:90834)			0.128205				0.0820569	0.140633			0.120301			0.149756			0.0676992
3	Age: 13-19 | Gender: Female | PSYCHIATRIC DIAGNOSTIC EVALUATION (px:CPT4:90791) | PSYCHOTHERAPY, 45 MINUTES WITH PATIENT (px:CPT4:90834) | PSYCHOTHERAPY, 60 MINUTES WITH PATIENT (px:CPT4:90837)							0.0738636	0.141304						0.136792			0.0674407
2	Age: 13-19 | Gender: Female | PSYCHIATRIC DIAGNOSTIC EVALUATION (px:CPT4:90791) | PSYCHOTHERAPY, 45 MINUTES WITH PATIENT (px:CPT4:90834) | ROUTINE INFANT OR CHILD HEALTH CHECK (dxo:ICD9:V202)								0.115152						0.151111			0.0359596
2	Age: 13-19 | Gender: Female | PSYCHIATRIC DIAGNOSTIC EVALUATION (px:CPT4:90791) | PSYCHOTHERAPY, 45 MINUTES WITH PATIENT (px:CPT4:90834) | SERTRALINE HCL								0.118367						0.307692			0.189325
3	Age: 13-19 | Gender: Female | PSYCHIATRIC DIAGNOSTIC EVALUATION (px:CPT4:90791) | PSYCHOTHERAPY, 60 MINUTES WITH PATIENT (px:CPT4:90837)							0.05	0.159624						0.123153			0.109624
1	Age: 13-19 | Gender: Female | PSYCHIATRIC DIAGNOSTIC EVALUATION (px:CPT4:90791) | ROUTINE INFANT OR CHILD HEALTH CHECK (dxo:ICD9:V202)								0.179487									0
3	Age: 13-19 | Gender: Female | PSYCHIATRIC DIAGNOSTIC EVALUATION WITH MEDICAL SERVICES (px:CPT4:90792)							0.0943396	0.235556						0.333333			0.238994
9	Age: 13-19 | Gender: Female | PSYCHIATRIC DIAGNOSTIC INTERVIEW EXAMINATION (px:CPT4:90801)	0.00714286	0.0509165	0.15817				0.0791557	0.159875			0.121639	0.111111		0.175232		0.213483	0.20634
2	Age: 13-19 | Gender: Female | PSYCHIATRIC DIAGNOSTIC INTERVIEW EXAMINATION (px:CPT4:90801) | ROUTINE INFANT OR CHILD HEALTH CHECK (dxo:ICD9:V202)								0.159091						0.197531			0.03844
2	Age: 13-19 | Gender: Female | PSYCHIATRIC DIAGNOSTIC INTERVIEW EXAMINATION (px:CPT4:90801) | SERTRALINE HCL											0.115702			0.335714			0.220012
1	Age: 13-19 | Gender: Female | PSYCHIATRIC DIAGNOSTIC INTERVIEW EXAMINATION (px:CPT4:90801) | TRAZODONE HCL											0.13913						0
4	Age: 13-19 | Gender: Female | PSYCHOTHERAPY, 30 MINUTES WITH PATIENT WHEN PERFORMED WITH AN EVALUATION AND MANAGEMENT SERVICE (LIST SEPARATELY IN ADDITION TO THE CODE FOR PRIMARY P (px:CPT4:90833)				0.12605			0.0662983	0.130435						0.168317			0.102018
1	Age: 13-19 | Gender: Female | PSYCHOTHERAPY, 30 MINUTES WITH PATIENT WHEN PERFORMED WITH AN EVALUATION AND MANAGEMENT SERVICE (LIST SEPARATELY IN ADDITION TO THE CODE FOR PRIMARY P (px:CPT4:90833) | PSYCHOTHERAPY, 45 MINUTES WITH PATIENT (px:CPT4:90834)								0.0990099									0
1	Age: 13-19 | Gender: Female | PSYCHOTHERAPY, 30 MINUTES WITH PATIENT WHEN PERFORMED WITH AN EVALUATION AND MANAGEMENT SERVICE (LIST SEPARATELY IN ADDITION TO THE CODE FOR PRIMARY P (px:CPT4:90833) | PSYCHOTHERAPY, 45 MINUTES WITH PATIENT (px:CPT4:90834) | SERTRALINE HCL											0.092437						0
2	Age: 13-19 | Gender: Female | PSYCHOTHERAPY, 30 MINUTES WITH PATIENT WHEN PERFORMED WITH AN EVALUATION AND MANAGEMENT SERVICE (LIST SEPARATELY IN ADDITION TO THE CODE FOR PRIMARY P (px:CPT4:90833) | SERTRALINE HCL											0.0926641			0.384615			0.291951
10	Age: 13-19 | Gender: Female | PSYCHOTHERAPY, 45 MINUTES WITH PATIENT (px:CPT4:90834)			0.134715	0.136126		0.119565	0.0807377	0.147203			0.0952381	0.14881		0.147898	0.0242424	0.157434	0.133192
4	Age: 13-19 | Gender: Female | PSYCHOTHERAPY, 45 MINUTES WITH PATIENT (px:CPT4:90834) | PSYCHOTHERAPY, 60 MINUTES WITH PATIENT (px:CPT4:90837)			0.121622				0.0811518	0.153846						0.130217			0.0726943
1	Age: 13-19 | Gender: Female | PSYCHOTHERAPY, 45 MINUTES WITH PATIENT (px:CPT4:90834) | PSYCHOTHERAPY, 60 MINUTES WITH PATIENT (px:CPT4:90837) | SERTRALINE HCL														0.221154			0
1	Age: 13-19 | Gender: Female | PSYCHOTHERAPY, 45 MINUTES WITH PATIENT (px:CPT4:90834) | ROUTINE INFANT OR CHILD HEALTH CHECK (dxo:ICD9:V202)								0.121212									0
6	Age: 13-19 | Gender: Female | PSYCHOTHERAPY, 45 MINUTES WITH PATIENT (px:CPT4:90834) | SERTRALINE HCL			0.110429				0.0833333	0.16317			0.136519			0.293103		0.171171	0.20977
2	Age: 13-19 | Gender: Female | PSYCHOTHERAPY, 45 MINUTES WITH PATIENT (px:CPT4:90834) | SERTRALINE HCL | TRAZODONE HCL											0.175573			0.257282			0.081709
1	Age: 13-19 | Gender: Female | PSYCHOTHERAPY, 45 MINUTES WITH PATIENT (px:CPT4:90834) | VENLAFAXINE HCL																0.302521	0
3	Age: 13-19 | Gender: Female | PSYCHOTHERAPY, 45 MINUTES WITH PATIENT WHEN PERFORMED WITH AN EVALUATION AND MANAGEMENT SERVICE (LIST SEPARATELY IN ADDITION TO THE CODE FOR PRIMARY P (px:CPT4:90836)							0.075	0.121429						0.0625			0.0589286
3	Age: 13-19 | Gender: Female | PSYCHOTHERAPY, 60 MINUTES WITH PATIENT (px:CPT4:90837)							0.0652174	0.152						0.165644			0.100427
6	Age: 13-19 | Gender: Female | RISPERIDONE			0.0916667				0.0380952	0.101351			0.105348			0.0959596		0.136646	0.0985507
2	Age: 13-19 | Gender: Female | RISPERIDONE | SERTRALINE HCL											0.0940171			0.136929			0.0429124
1	Age: 13-19 | Gender: Female | RISPERIDONE | TRAZODONE HCL											0.0850202						0
2	Age: 13-19 | Gender: Female | ROUTINE GENERAL MEDICAL EXAMINATION AT HEALTH CARE FACILITY (dxo:ICD9:V700)							0.105263							0.429907			0.324643
5	Age: 13-19 | Gender: Female | ROUTINE GYNECOLOGICAL EXAMINATION (dxo:ICD9:V7231)	0.0162602						0.150215	0.389535			0.117647	0.287234					0.373275
7	Age: 13-19 | Gender: Female | ROUTINE INFANT OR CHILD HEALTH CHECK (dxo:ICD9:V202)	0.00477707		0.329238					0.314603				0.277778		0.381106	0.024911	0.41841	0.413633
1	Age: 13-19 | Gender: Female | ROUTINE INFANT OR CHILD HEALTH CHECK (dxo:ICD9:V202) | SERTRALINE HCL														0.552239			0
1	Age: 13-19 | Gender: Female | ROUTINE INFANT OR CHILD HEALTH CHECK (dxo:ICD9:V202) | UNSPECIFIED VIRAL INFECTION, IN CONDITIONS CLASSIFIED ELSEWHERE AND OF UNSPECIFIED SITE (dxo:ICD9:07999)														0.376238			0
2	Age: 13-19 | Gender: Female | SCREENING EXAMINATION FOR VENEREAL DISEASE (dxo:ICD9:V745)			0.310651											0.408638			0.097987
12	Age: 13-19 | Gender: Female | SERTRALINE HCL	0.0182371	0.0380886	0.240297			0.253807	0.12763	0.243102	0.0842912		0.172321	0.24124		0.34132	0.0286885	0.421951	0.403714
6	Age: 13-19 | Gender: Female | SERTRALINE HCL | TRAZODONE HCL		0.0704225					0.119403	0.152866			0.205205			0.294654	0.0121359		0.282518
2	Age: 13-19 | Gender: Female | SERTRALINE HCL | VENLAFAXINE HCL											0.170068			0.347826			0.177758
2	Age: 13-19 | Gender: Female | SUICIDAL IDEATION (dxo:ICD9:V6284)			0.286957											0.219178			0.0677784
1	Age: 13-19 | Gender: Female | SUMATRIPTAN SUCCINATE														0.447368			0
2	Age: 13-19 | Gender: Female | SUPERVISION OF OTHER NORMAL PREGNANCY (dxo:ICD9:V221)								0.247706						0.317241			0.069535
1	Age: 13-19 | Gender: Female | TOPIRAMATE														0.383929			0
9	Age: 13-19 | Gender: Female | TRAZODONE HCL		0.0575221	0.241206			0.184211	0.0545455	0.157778			0.190975			0.232639	0.025838	0.200535	0.215368
3	Age: 13-19 | Gender: Female | TRAZODONE HCL | VENLAFAXINE HCL											0.193416				0.025641	0.269663	0.244022
1	Age: 13-19 | Gender: Female | UNSPECIFIED CONSTIPATION (dxo:ICD9:56400)														0.385965			0
4	Age: 13-19 | Gender: Female | UNSPECIFIED MYALGIA AND MYOSITIS (dxo:ICD9:7291)						0.243243	0.0979021	0.381944						0.378299			0.284042
1	Age: 13-19 | Gender: Female | UNSPECIFIED SYMPTOM ASSOCIATED WITH FEMALE GENITAL ORGANS (dxo:ICD9:6259)														0.453039			0
4	Age: 13-19 | Gender: Female | UNSPECIFIED VAGINITIS AND VULVOVAGINITIS (dxo:ICD9:61610)			0.342697				0.100629	0.29682						0.367677			0.267048
1	Age: 13-19 | Gender: Female | UNSPECIFIED VIRAL INFECTION, IN CONDITIONS CLASSIFIED ELSEWHERE AND OF UNSPECIFIED SITE (dxo:ICD9:07999)														0.416244			0
3	Age: 13-19 | Gender: Female | URINARY TRACT INFECTION, SITE NOT SPECIFIED (dxo:ICD9:5990)							0.131148	0.369159						0.359736			0.238011
7	Age: 13-19 | Gender: Female | VENLAFAXINE HCL		0.0420561	0.239264				0.148936	0.244792			0.162869			0.266491		0.321234	0.279177
1	Age: 13-19 | Gender: Female | VOMITING ALONE (dxo:ICD9:78703)								0.285714									0
15	Age: 13-19 | Gender: Male	0.0115664	0.0529459	0.250501	0.264463	0.121372	0.198921	0.139209	0.247219	0.101762	0.0603774	0.162567	0.247085		0.268785	0.0261702	0.262922	0.257218
1	Age: 13-19 | Gender: Male | ABDOMINAL PAIN, UNSPECIFIED SITE (dxo:ICD9:78900)														0.35514			0
1	Age: 13-19 | Gender: Male | ACUTE SINUSITIS, UNSPECIFIED (dxo:ICD9:4619)														0.216216			0
1	Age: 13-19 | Gender: Male | ACUTE UPPER RESPIRATORY INFECTIONS OF UNSPECIFIED SITE (dxo:ICD9:4659)								0.348684									0
1	Age: 13-19 | Gender: Male | ADJUSTMENT DISORDER WITH MIXED ANXIETY AND DEPRESSED MOOD (dxo:ICD9:30928)		0.0292887															0
1	Age: 13-19 | Gender: Male | ADJUSTMENT DISORDER WITH MIXED ANXIETY AND DEPRESSED MOOD (dxo:ICD9:30928) | INDIVIDUAL PSYCHOTHERAPY, INSIGHT ORIENTED, BEHAVIOR MODIFYING AND/OR SUPPORTIVE, IN AN OFFICE OR OUTPATIENT FACILITY, APPROXIMATELY 45 TO 50 MINUTES (px:CPT4:90806)														0.1875			0
4	Age: 13-19 | Gender: Male | ADJUSTMENT DISORDER WITH MIXED ANXIETY AND DEPRESSED MOOD (dxo:ICD9:30928) | INDIVIDUAL PSYCHOTHERAPY, INSIGHT ORIENTED, BEHAVIOR MODIFYING AND/OR SUPPORTIVE, IN AN OFFICE OR OUTPATIENT FACILITY, APPROXIMATELY 45 TO 50 MINUTES (px:CPT4:90806) | PSYCHIATRIC DIAGNOSTIC INTERVIEW EXAMINATION (px:CPT4:90801)			0.137097				0.0979381	0.0954545						0.142473			0.0470186
3	Age: 13-19 | Gender: Male | ADJUSTMENT DISORDER WITH MIXED ANXIETY AND DEPRESSED MOOD (dxo:ICD9:30928) | PSYCHIATRIC DIAGNOSTIC EVALUATION (px:CPT4:90791) | PSYCHOTHERAPY, 45 MINUTES WITH PATIENT (px:CPT4:90834)							0.0701754	0.133929						0.151515			0.0813397
1	Age: 13-19 | Gender: Male | ADJUSTMENT DISORDER WITH MIXED ANXIETY AND DEPRESSED MOOD (dxo:ICD9:30928) | PSYCHIATRIC DIAGNOSTIC INTERVIEW EXAMINATION (px:CPT4:90801)														0.113208			0
1	Age: 13-19 | Gender: Male | ADJUSTMENT DISORDER WITH MIXED ANXIETY AND DEPRESSED MOOD (dxo:ICD9:30928) | PSYCHOTHERAPY, 45 MINUTES WITH PATIENT (px:CPT4:90834)							0.0576923										0
1	Age: 13-19 | Gender: Male | ALBUTEROL SULFATE							0.21374										0
4	Age: 13-19 | Gender: Male | AMITRIPTYLINE HCL	0.00726744							0.240385			0.167464			0.222222			0.233117
1	Age: 13-19 | Gender: Male | AMITRIPTYLINE HCL | HEADACHE (dxo:ICD9:7840) | Last AD: Same & No Remiss	0																0
1	Age: 13-19 | Gender: Male | AMITRIPTYLINE HCL | Last AD: Same & No Remiss	0.00664452																0
1	Age: 13-19 | Gender: Male | AMITRIPTYLINE HCL | SERTRALINE HCL														0.304762			0
1	Age: 13-19 | Gender: Male | AMITRIPTYLINE HCL | TRAZODONE HCL											0.158879						0
3	Age: 13-19 | Gender: Male | ANXIETY STATE, UNSPECIFIED (dxo:ICD9:30000)		0.0647059					0.106838					0.311688					0.246982
5	Age: 13-19 | Gender: Male | ARIPIPRAZOLE			0.103175				0.102564	0.0977011						0.11157		0.153846	0.056145
1	Age: 13-19 | Gender: Male | ARIPIPRAZOLE | FLUOXETINE HCL								0.09									0
2	Age: 13-19 | Gender: Male | ARIPIPRAZOLE | SERTRALINE HCL											0.161905			0.113333			0.0485714
2	Age: 13-19 | Gender: Male | ATTENTION DEFICIT DISORDER OF CHILDHOOD WITH HYPERACTIVITY (dxo:ICD9:31401)		0.0356422							0.0498753								0.0142331
1	Age: 13-19 | Gender: Male | ATTENTION DEFICIT DISORDER OF CHILDHOOD WITH HYPERACTIVITY (dxo:ICD9:31401) | ATTENTION DEFICIT DISORDER OF CHILDHOOD WITHOUT MENTION OF HYPERACTIVITY (dxo:ICD9:31400)		0.0408163															0
1	Age: 13-19 | Gender: Male | ATTENTION DEFICIT DISORDER OF CHILDHOOD WITH HYPERACTIVITY (dxo:ICD9:31401) | ATTENTION DEFICIT DISORDER OF CHILDHOOD WITHOUT MENTION OF HYPERACTIVITY (dxo:ICD9:31400) | METHYLPHENIDATE HCL		0.0409836															0
1	Age: 13-19 | Gender: Male | ATTENTION DEFICIT DISORDER OF CHILDHOOD WITH HYPERACTIVITY (dxo:ICD9:31401) | ATTENTION DEFICIT DISORDER OF CHILDHOOD WITHOUT MENTION OF HYPERACTIVITY (dxo:ICD9:31400) | PHARMACOLOGIC MANAGEMENT, INCLUDING PRESCRIPTION, USE, AND REVIEW OF MEDICATION WITH NO MORE THAN MINIMAL MEDICAL PSYCHOTHERAPY (px:CPT4:90862)		0.0245902															0
1	Age: 13-19 | Gender: Male | ATTENTION DEFICIT DISORDER OF CHILDHOOD WITH HYPERACTIVITY (dxo:ICD9:31401) | BUPROPION HCL		0.0231023															0
1	Age: 13-19 | Gender: Male | ATTENTION DEFICIT DISORDER OF CHILDHOOD WITH HYPERACTIVITY (dxo:ICD9:31401) | BUPROPION HCL | Last AD: Same & No Remiss		0.0200573															0
1	Age: 13-19 | Gender: Male | ATTENTION DEFICIT DISORDER OF CHILDHOOD WITH HYPERACTIVITY (dxo:ICD9:31401) | BUPROPION HCL | Last AD: Same & No Remiss | PHARMACOLOGIC MANAGEMENT, INCLUDING PRESCRIPTION, USE, AND REVIEW OF MEDICATION WITH NO MORE THAN MINIMAL MEDICAL PSYCHOTHERAPY (px:CPT4:90862)		0.0070922															0
1	Age: 13-19 | Gender: Male | ATTENTION DEFICIT DISORDER OF CHILDHOOD WITH HYPERACTIVITY (dxo:ICD9:31401) | BUPROPION HCL | PHARMACOLOGIC MANAGEMENT, INCLUDING PRESCRIPTION, USE, AND REVIEW OF MEDICATION WITH NO MORE THAN MINIMAL MEDICAL PSYCHOTHERAPY (px:CPT4:90862)		0.0205128															0
1	Age: 13-19 | Gender: Male | ATTENTION DEFICIT DISORDER OF CHILDHOOD WITH HYPERACTIVITY (dxo:ICD9:31401) | INDIVIDUAL PSYCHOTHERAPY, INSIGHT ORIENTED, BEHAVIOR MODIFYING AND/OR SUPPORTIVE, IN AN OFFICE OR OUTPATIENT FACILITY, APPROXIMATELY 20 TO 30 MINUTES (px:CPT4:90805)		0.00847458															0
1	Age: 13-19 | Gender: Male | ATTENTION DEFICIT DISORDER OF CHILDHOOD WITH HYPERACTIVITY (dxo:ICD9:31401) | Last AD: Same & No Remiss | MIRTAZAPINE									0.0366972								0
1	Age: 13-19 | Gender: Male | ATTENTION DEFICIT DISORDER OF CHILDHOOD WITH HYPERACTIVITY (dxo:ICD9:31401) | METHYLPHENIDATE HCL		0.0382979															0
1	Age: 13-19 | Gender: Male | ATTENTION DEFICIT DISORDER OF CHILDHOOD WITH HYPERACTIVITY (dxo:ICD9:31401) | MIRTAZAPINE									0.135593								0
1	Age: 13-19 | Gender: Male | ATTENTION DEFICIT DISORDER OF CHILDHOOD WITH HYPERACTIVITY (dxo:ICD9:31401) | PHARMACOLOGIC MANAGEMENT, INCLUDING PRESCRIPTION, USE, AND REVIEW OF MEDICATION WITH NO MORE THAN MINIMAL MEDICAL PSYCHOTHERAPY (px:CPT4:90862)		0.0278481															0
1	Age: 13-19 | Gender: Male | ATTENTION DEFICIT DISORDER OF CHILDHOOD WITH HYPERACTIVITY (dxo:ICD9:31401) | PSYCHIATRIC DIAGNOSTIC INTERVIEW EXAMINATION (px:CPT4:90801)		0.025641															0
1	Age: 13-19 | Gender: Male | ATTENTION DEFICIT DISORDER OF CHILDHOOD WITHOUT MENTION OF HYPERACTIVITY (dxo:ICD9:31400)		0.0166898															0
1	Age: 13-19 | Gender: Male | ATTENTION DEFICIT DISORDER OF CHILDHOOD WITHOUT MENTION OF HYPERACTIVITY (dxo:ICD9:31400) | BUPROPION HCL		0.0151515															0
1	Age: 13-19 | Gender: Male | ATTENTION DEFICIT DISORDER OF CHILDHOOD WITHOUT MENTION OF HYPERACTIVITY (dxo:ICD9:31400) | BUPROPION HCL | Last AD: Same & No Remiss		0.0137931															0
1	Age: 13-19 | Gender: Male | ATTENTION DEFICIT DISORDER OF CHILDHOOD WITHOUT MENTION OF HYPERACTIVITY (dxo:ICD9:31400) | METHYLPHENIDATE HCL		0.00735294															0
2	Age: 13-19 | Gender: Male | AZITHROMYCIN							0.149351							0.278481			0.12913
11	Age: 13-19 | Gender: Male | BUPROPION HCL		0.033388	0.218421			0.177665	0.121805	0.219086	0.0673077		0.188141	0.234043		0.20029	0.0172414	0.228022	0.216801
3	Age: 13-19 | Gender: Male | BUPROPION HCL | CITALOPRAM HYDROBROMIDE		0.0466667	0.268456								0.186813						0.22179
3	Age: 13-19 | Gender: Male | BUPROPION HCL | ESCITALOPRAM OXALATE		0.0106952					0.205184				0.166667						0.194488
1	Age: 13-19 | Gender: Male | BUPROPION HCL | ESCITALOPRAM OXALATE | Last AD: Diff & No Remiss		0.0150376															0
4	Age: 13-19 | Gender: Male | BUPROPION HCL | FLUOXETINE HCL		0.0554217						0.251863			0.189687			0.178295			0.196441
1	Age: 13-19 | Gender: Male | BUPROPION HCL | FLUOXETINE HCL | Last AD: Diff & No Remiss		0.047619															0
1	Age: 13-19 | Gender: Male | BUPROPION HCL | FLUOXETINE HCL | TRAZODONE HCL											0.144068						0
1	Age: 13-19 | Gender: Male | BUPROPION HCL | LAMOTRIGINE											0.0956938						0
3	Age: 13-19 | Gender: Male | BUPROPION HCL | Last AD: Diff & No Remiss							0.0934579				0.207101				0		0.207101
1	Age: 13-19 | Gender: Male | BUPROPION HCL | Last AD: Diff & No Remiss | SERTRALINE HCL		0.0422535															0
1	Age: 13-19 | Gender: Male | BUPROPION HCL | Last AD: Diff & No Remiss | TRAZODONE HCL		0.0218341															0
1	Age: 13-19 | Gender: Male | BUPROPION HCL | Last AD: Same & No Remiss		0.0145329															0
1	Age: 13-19 | Gender: Male | BUPROPION HCL | Last AD: Same & No Remiss | PHARMACOLOGIC MANAGEMENT, INCLUDING PRESCRIPTION, USE, AND REVIEW OF MEDICATION WITH NO MORE THAN MINIMAL MEDICAL PSYCHOTHERAPY (px:CPT4:90862)		0.0126984															0
1	Age: 13-19 | Gender: Male | BUPROPION HCL | Last AD: Same & Remiss											0.496454						0
2	Age: 13-19 | Gender: Male | BUPROPION HCL | MAJOR DEPRESSIVE DISORDER, RECURRENT EPISODE, UNSPECIFIED (dxo:ICD9:29630)		0.274131									0.441379						0.167248
1	Age: 13-19 | Gender: Male | BUPROPION HCL | MAJOR DEPRESSIVE DISORDER, RECURRENT EPISODE, UNSPECIFIED (dxo:ICD9:29630) | TRAZODONE HCL											0.357724						0
1	Age: 13-19 | Gender: Male | BUPROPION HCL | MIRTAZAPINE											0.188596						0
1	Age: 13-19 | Gender: Male | BUPROPION HCL | Num Previous Antidep: 4+ | TRAZODONE HCL											0.152709						0
3	Age: 13-19 | Gender: Male | BUPROPION HCL | PAROXETINE HCL		0.0362319									0.172727	0.239766					0.203534
2	Age: 13-19 | Gender: Male | BUPROPION HCL | PHARMACOLOGIC MANAGEMENT, INCLUDING PRESCRIPTION, USE, AND REVIEW OF MEDICATION WITH NO MORE THAN MINIMAL MEDICAL PSYCHOTHERAPY (px:CPT4:90862)		0.0316623									0.0935673						0.061905
1	Age: 13-19 | Gender: Male | BUPROPION HCL | PSYCHIATRIC DIAGNOSTIC INTERVIEW EXAMINATION (px:CPT4:90801)											0.16						0
1	Age: 13-19 | Gender: Male | BUPROPION HCL | RISPERIDONE											0.0893617						0
4	Age: 13-19 | Gender: Male | BUPROPION HCL | SERTRALINE HCL		0.0537897						0.219298			0.188366			0.260317			0.206528
1	Age: 13-19 | Gender: Male | BUPROPION HCL | SERTRALINE HCL | TRAZODONE HCL											0.229358						0
3	Age: 13-19 | Gender: Male | BUPROPION HCL | TRAZODONE HCL		0.0408998									0.157122				0.00735294		0.149769
2	Age: 13-19 | Gender: Male | BUPROPION HCL | VENLAFAXINE HCL											0.141593					0.261261	0.119668
8	Age: 13-19 | Gender: Male | CITALOPRAM HYDROBROMIDE		0.0336134	0.295286				0.123711	0.186732			0.145763	0.264516		0.237154	0.00877193		0.286514
2	Age: 13-19 | Gender: Male | CITALOPRAM HYDROBROMIDE | FLUOXETINE HCL			0.198347								0.136691						0.0616565
1	Age: 13-19 | Gender: Male | CITALOPRAM HYDROBROMIDE | INDIVIDUAL PSYCHOTHERAPY, INSIGHT ORIENTED, BEHAVIOR MODIFYING AND/OR SUPPORTIVE, IN AN OFFICE OR OUTPATIENT FACILITY, APPROXIMATELY 45 TO 50 MINUTES (px:CPT4:90806)			0.380952														0
1	Age: 13-19 | Gender: Male | CITALOPRAM HYDROBROMIDE | INDIVIDUAL PSYCHOTHERAPY, INSIGHT ORIENTED, BEHAVIOR MODIFYING AND/OR SUPPORTIVE, IN AN OFFICE OR OUTPATIENT FACILITY, APPROXIMATELY 45 TO 50 MINUTES (px:CPT4:90806) | Last AD: Same & No Remiss			0.205882														0
1	Age: 13-19 | Gender: Male | CITALOPRAM HYDROBROMIDE | LAMOTRIGINE			0.0693069														0
2	Age: 13-19 | Gender: Male | CITALOPRAM HYDROBROMIDE | Last AD: Diff & No Remiss		0.0335196									0.21						0.17648
1	Age: 13-19 | Gender: Male | CITALOPRAM HYDROBROMIDE | Last AD: Same & No Remiss			0.230337														0
1	Age: 13-19 | Gender: Male | CITALOPRAM HYDROBROMIDE | Last AD: Same & Remiss			0.573964														0
1	Age: 13-19 | Gender: Male | CITALOPRAM HYDROBROMIDE | PHARMACOLOGIC MANAGEMENT, INCLUDING PRESCRIPTION, USE, AND REVIEW OF MEDICATION WITH NO MORE THAN MINIMAL MEDICAL PSYCHOTHERAPY (px:CPT4:90862)			0.235602														0
1	Age: 13-19 | Gender: Male | CITALOPRAM HYDROBROMIDE | RISPERIDONE			0.1														0
2	Age: 13-19 | Gender: Male | CITALOPRAM HYDROBROMIDE | SERTRALINE HCL			0.300654											0.240506			0.0601473
2	Age: 13-19 | Gender: Male | CITALOPRAM HYDROBROMIDE | TRAZODONE HCL			0.217647								0.129032						0.0886148
8	Age: 13-19 | Gender: Male | DEPRESSIVE DISORDER, NOT ELSEWHERE CLASSIFIED (dxo:ICD9:311)		0.034188	0.376712				0.161798	0.309859			0.128			0.4375	0.0191083	0.406977	0.418392
1	Age: 13-19 | Gender: Male | DEPRESSIVE DISORDER, NOT ELSEWHERE CLASSIFIED (dxo:ICD9:311) | FLUOXETINE HCL								0.46									0
2	Age: 13-19 | Gender: Male | DEPRESSIVE DISORDER, NOT ELSEWHERE CLASSIFIED (dxo:ICD9:311) | INDIVIDUAL PSYCHOTHERAPY, INSIGHT ORIENTED, BEHAVIOR MODIFYING AND/OR SUPPORTIVE, IN AN OFFICE OR OUTPATIENT FACILITY, APPROXIMATELY 45 TO 50 MINUTES (px:CPT4:90806) | PSYCHIATRIC DIAGNOSTIC INTERVIEW EXAMINATION (px:CPT4:90801)							0.0865385	0.0636364									0.0229021
1	Age: 13-19 | Gender: Male | DEPRESSIVE DISORDER, NOT ELSEWHERE CLASSIFIED (dxo:ICD9:311) | PSYCHIATRIC DIAGNOSTIC INTERVIEW EXAMINATION (px:CPT4:90801)		0.0290698															0
2	Age: 13-19 | Gender: Male | DEPRESSIVE DISORDER, NOT ELSEWHERE CLASSIFIED (dxo:ICD9:311) | ROUTINE INFANT OR CHILD HEALTH CHECK (dxo:ICD9:V202)								0.240437						0.464912			0.224475
1	Age: 13-19 | Gender: Male | DESVENLAFAXINE SUCCINATE				0.29375													0
3	Age: 13-19 | Gender: Male | DEXTROAMPHETAMINE/AMPHETAMINE							0.15	0.335443						0.363014			0.213014
1	Age: 13-19 | Gender: Male | DEXTROAMPHETAMINE/AMPHETAMINE | ROUTINE INFANT OR CHILD HEALTH CHECK (dxo:ICD9:V202)														0.403226			0
1	Age: 13-19 | Gender: Male | DEXTROAMPHETAMINE/AMPHETAMINE | SERTRALINE HCL														0.496503			0
2	Age: 13-19 | Gender: Male | DULOXETINE HCL						0.240323					0.144105						0.0962178
1	Age: 13-19 | Gender: Male | DULOXETINE HCL | Last AD: Same & No Remiss						0.133758											0
1	Age: 13-19 | Gender: Male | DULOXETINE HCL | TRAZODONE HCL						0.273585											0
10	Age: 13-19 | Gender: Male | ESCITALOPRAM OXALATE		0.029724	0.452174				0.192141	0.205835	0.0738255		0.130169	0.219895		0.22338	0.0271739	0.424779	0.425
2	Age: 13-19 | Gender: Male | ESCITALOPRAM OXALATE | FLUOXETINE HCL							0.146444				0.125						0.0214435
1	Age: 13-19 | Gender: Male | ESCITALOPRAM OXALATE | INDIVIDUAL PSYCHOTHERAPY, INSIGHT ORIENTED, BEHAVIOR MODIFYING AND/OR SUPPORTIVE, IN AN OFFICE OR OUTPATIENT FACILITY, APPROXIMATELY 45 TO 50 MINUTES (px:CPT4:90806)							0.161111										0
1	Age: 13-19 | Gender: Male | ESCITALOPRAM OXALATE | INDIVIDUAL PSYCHOTHERAPY, INSIGHT ORIENTED, BEHAVIOR MODIFYING AND/OR SUPPORTIVE, IN AN OFFICE OR OUTPATIENT FACILITY, APPROXIMATELY 45 TO 50 MINUTES (px:CPT4:90806) | Last AD: Same & No Remiss							0.134199										0
1	Age: 13-19 | Gender: Male | ESCITALOPRAM OXALATE | INDIVIDUAL PSYCHOTHERAPY, INSIGHT ORIENTED, BEHAVIOR MODIFYING AND/OR SUPPORTIVE, IN AN OFFICE OR OUTPATIENT FACILITY, APPROXIMATELY 45 TO 50 MINUTES (px:CPT4:90806) | Last AD: Same & No Remiss | PSYCHIATRIC DIAGNOSTIC INTERVIEW EXAMINATION (px:CPT4:90801)							0.157025										0
5	Age: 13-19 | Gender: Male | ESCITALOPRAM OXALATE | Last AD: Diff & No Remiss		0.02						0.306306			0.159624			0.402878	0.0314961		0.382878
1	Age: 13-19 | Gender: Male | ESCITALOPRAM OXALATE | Last AD: Diff & No Remiss | PSYCHOTHERAPY, 45 MINUTES WITH PATIENT (px:CPT4:90834)											0.0900901						0
1	Age: 13-19 | Gender: Male | ESCITALOPRAM OXALATE | Last AD: Same & No Remiss							0.111032										0
1	Age: 13-19 | Gender: Male | ESCITALOPRAM OXALATE | Last AD: Same & No Remiss | PSYCHOTHERAPY, 45 MINUTES WITH PATIENT (px:CPT4:90834)							0.104										0
1	Age: 13-19 | Gender: Male | ESCITALOPRAM OXALATE | Last AD: Same & Remiss							0.488584										0
1	Age: 13-19 | Gender: Male | ESCITALOPRAM OXALATE | MAJOR DEPRESSIVE DISORDER, RECURRENT EPISODE, UNSPECIFIED (dxo:ICD9:29630)							0.375635										0
1	Age: 13-19 | Gender: Male | ESCITALOPRAM OXALATE | OBSESSIVE-COMPULSIVE DISORDERS (dxo:ICD9:3003)											0.126126						0
1	Age: 13-19 | Gender: Male | ESCITALOPRAM OXALATE | PHARMACOLOGIC MANAGEMENT, INCLUDING PRESCRIPTION, USE, AND REVIEW OF MEDICATION WITH NO MORE THAN MINIMAL MEDICAL PSYCHOTHERAPY (px:CPT4:90862)											0.075188						0
1	Age: 13-19 | Gender: Male | ESCITALOPRAM OXALATE | PSYCHIATRIC DIAGNOSTIC INTERVIEW EXAMINATION (px:CPT4:90801)											0.0679612						0
2	Age: 13-19 | Gender: Male | ESCITALOPRAM OXALATE | PSYCHOTHERAPY, 45 MINUTES WITH PATIENT (px:CPT4:90834)											0.0923913			0.153333			0.060942
1	Age: 13-19 | Gender: Male | ESCITALOPRAM OXALATE | RISPERIDONE											0.0603448						0
3	Age: 13-19 | Gender: Male | ESCITALOPRAM OXALATE | SERTRALINE HCL							0.14978				0.133333			0.292969			0.159635
3	Age: 13-19 | Gender: Male | ESCITALOPRAM OXALATE | TRAZODONE HCL							0.14876				0.122995				0.0197368		0.129023
2	Age: 13-19 | Gender: Male | FAMILY PSYCHOTHERAPY (CONJOINT PSYCHOTHERAPY) (WITH PATIENT PRESENT), 50 MINUTES (px:CPT4:90847) | INDIVIDUAL PSYCHOTHERAPY, INSIGHT ORIENTED, BEHAVIOR MODIFYING AND/OR SUPPORTIVE, IN AN OFFICE OR OUTPATIENT FACILITY, APPROXIMATELY 45 TO 50 MINUTES (px:CPT4:90806) | PSYCHIATRIC DIAGNOSTIC INTERVIEW EXAMINATION (px:CPT4:90801)			0.158416											0.103053			0.0553624
1	Age: 13-19 | Gender: Male | FAMILY PSYCHOTHERAPY (CONJOINT PSYCHOTHERAPY) (WITH PATIENT PRESENT), 50 MINUTES (px:CPT4:90847) | PSYCHIATRIC DIAGNOSTIC INTERVIEW EXAMINATION (px:CPT4:90801)														0.0925926			0
11	Age: 13-19 | Gender: Male | FLUOXETINE HCL		0.0471092	0.216514			0.131387	0.12512	0.300299	0.0811966		0.14123	0.189091		0.212551	0.0140845	0.357616	0.343531
1	Age: 13-19 | Gender: Male | FLUOXETINE HCL | INDIVIDUAL PSYCHOTHERAPY, INSIGHT ORIENTED, BEHAVIOR MODIFYING AND/OR SUPPORTIVE, IN AN OFFICE OR OUTPATIENT FACILITY, APPROXIMATELY 20 TO 30 MINUTES (px:CPT4:90805)								0.25									0
1	Age: 13-19 | Gender: Male | FLUOXETINE HCL | INDIVIDUAL PSYCHOTHERAPY, INSIGHT ORIENTED, BEHAVIOR MODIFYING AND/OR SUPPORTIVE, IN AN OFFICE OR OUTPATIENT FACILITY, APPROXIMATELY 20 TO 30 MINUTES (px:CPT4:90805) | Last AD: Same & No Remiss								0.179487									0
3	Age: 13-19 | Gender: Male | FLUOXETINE HCL | INDIVIDUAL PSYCHOTHERAPY, INSIGHT ORIENTED, BEHAVIOR MODIFYING AND/OR SUPPORTIVE, IN AN OFFICE OR OUTPATIENT FACILITY, APPROXIMATELY 45 TO 50 MINUTES (px:CPT4:90806)							0.104762	0.335821						0.198113			0.231059
1	Age: 13-19 | Gender: Male | FLUOXETINE HCL | INDIVIDUAL PSYCHOTHERAPY, INSIGHT ORIENTED, BEHAVIOR MODIFYING AND/OR SUPPORTIVE, IN AN OFFICE OR OUTPATIENT FACILITY, APPROXIMATELY 45 TO 50 MINUTES (px:CPT4:90806) | Last AD: Same & No Remiss								0.213873									0
1	Age: 13-19 | Gender: Male | FLUOXETINE HCL | INDIVIDUAL PSYCHOTHERAPY, INSIGHT ORIENTED, BEHAVIOR MODIFYING AND/OR SUPPORTIVE, IN AN OFFICE OR OUTPATIENT FACILITY, APPROXIMATELY 45 TO 50 MINUTES (px:CPT4:90806) | Last AD: Same & No Remiss | PSYCHIATRIC DIAGNOSTIC INTERVIEW EXAMINATION (px:CPT4:90801)								0.236364									0
1	Age: 13-19 | Gender: Male | FLUOXETINE HCL | INDIVIDUAL PSYCHOTHERAPY, INSIGHT ORIENTED, BEHAVIOR MODIFYING AND/OR SUPPORTIVE, IN AN OFFICE OR OUTPATIENT FACILITY, APPROXIMATELY 45 TO 50 MINUTES (px:CPT4:90806) | PHARMACOLOGIC MANAGEMENT, INCLUDING PRESCRIPTION, USE, AND REVIEW OF MEDICATION WITH NO MORE THAN MINIMAL MEDICAL PSYCHOTHERAPY (px:CPT4:90862)								0.225352									0
2	Age: 13-19 | Gender: Male | FLUOXETINE HCL | INDIVIDUAL PSYCHOTHERAPY, INSIGHT ORIENTED, BEHAVIOR MODIFYING AND/OR SUPPORTIVE, IN AN OFFICE OR OUTPATIENT FACILITY, APPROXIMATELY 45 TO 50 MINUTES (px:CPT4:90806) | PSYCHIATRIC DIAGNOSTIC INTERVIEW EXAMINATION (px:CPT4:90801)								0.335878			0.146789						0.189089
1	Age: 13-19 | Gender: Male | FLUOXETINE HCL | INDIVIDUAL PSYCHOTHERAPY, INSIGHT ORIENTED, BEHAVIOR MODIFYING AND/OR SUPPORTIVE, IN AN OFFICE OR OUTPATIENT FACILITY, APPROXIMATELY 45 TO 50 MINUTES (px:CPT4:90807)								0.116279									0
1	Age: 13-19 | Gender: Male | FLUOXETINE HCL | LAMOTRIGINE								0.0909091									0
5	Age: 13-19 | Gender: Male | FLUOXETINE HCL | Last AD: Diff & No Remiss		0.00303951					0.0986842				0.135			0.313433	0		0.313433
1	Age: 13-19 | Gender: Male | FLUOXETINE HCL | Last AD: Diff & No Remiss | PSYCHOTHERAPY, 45 MINUTES WITH PATIENT (px:CPT4:90834)											0.0480769						0
1	Age: 13-19 | Gender: Male | FLUOXETINE HCL | Last AD: Same & No Remiss								0.229851									0
1	Age: 13-19 | Gender: Male | FLUOXETINE HCL | Last AD: Same & No Remiss | PHARMACOLOGIC MANAGEMENT, INCLUDING PRESCRIPTION, USE, AND REVIEW OF MEDICATION WITH NO MORE THAN MINIMAL MEDICAL PSYCHOTHERAPY (px:CPT4:90862)								0.168539									0
1	Age: 13-19 | Gender: Male | FLUOXETINE HCL | Last AD: Same & No Remiss | PSYCHIATRIC DIAGNOSTIC EVALUATION (px:CPT4:90791) | PSYCHOTHERAPY, 45 MINUTES WITH PATIENT (px:CPT4:90834)								0.225806									0
1	Age: 13-19 | Gender: Male | FLUOXETINE HCL | Last AD: Same & No Remiss | PSYCHOTHERAPY, 45 MINUTES WITH PATIENT (px:CPT4:90834)								0.251082									0
1	Age: 13-19 | Gender: Male | FLUOXETINE HCL | Last AD: Same & No Remiss | ROUTINE INFANT OR CHILD HEALTH CHECK (dxo:ICD9:V202)								0.273973									0
1	Age: 13-19 | Gender: Male | FLUOXETINE HCL | Last AD: Same & Remiss								0.564039									0
1	Age: 13-19 | Gender: Male | FLUOXETINE HCL | Last AD: Same & Remiss | ROUTINE INFANT OR CHILD HEALTH CHECK (dxo:ICD9:V202)								0.679612									0
2	Age: 13-19 | Gender: Male | FLUOXETINE HCL | MAJOR DEPRESSIVE DISORDER, RECURRENT EPISODE, UNSPECIFIED (dxo:ICD9:29630)								0.52459			0.427481						0.0971092
2	Age: 13-19 | Gender: Male | FLUOXETINE HCL | MIRTAZAPINE								0.263158			0.125						0.138158
1	Age: 13-19 | Gender: Male | FLUOXETINE HCL | OBSESSIVE-COMPULSIVE DISORDERS (dxo:ICD9:3003)											0.105991						0
3	Age: 13-19 | Gender: Male | FLUOXETINE HCL | PHARMACOLOGIC MANAGEMENT, INCLUDING PRESCRIPTION, USE, AND REVIEW OF MEDICATION WITH NO MORE THAN MINIMAL MEDICAL PSYCHOTHERAPY (px:CPT4:90862)								0.234192			0.102041			0.102564			0.132151
1	Age: 13-19 | Gender: Male | FLUOXETINE HCL | PSYCHIATRIC DIAGNOSTIC EVALUATION (px:CPT4:90791) | PSYCHOTHERAPY, 45 MINUTES WITH PATIENT (px:CPT4:90834)								0.296									0
1	Age: 13-19 | Gender: Male | FLUOXETINE HCL | PSYCHIATRIC DIAGNOSTIC INTERVIEW EXAMINATION (px:CPT4:90801)											0.136364						0
2	Age: 13-19 | Gender: Male | FLUOXETINE HCL | PSYCHOTHERAPY, 30 MINUTES WITH PATIENT WHEN PERFORMED WITH AN EVALUATION AND MANAGEMENT SERVICE (LIST SEPARATELY IN ADDITION TO THE CODE FOR PRIMARY P (px:CPT4:90833)								0.172662			0.116667						0.0559952
4	Age: 13-19 | Gender: Male | FLUOXETINE HCL | PSYCHOTHERAPY, 45 MINUTES WITH PATIENT (px:CPT4:90834)							0.113636	0.32526			0.117073			0.19209			0.211623
2	Age: 13-19 | Gender: Male | FLUOXETINE HCL | RISPERIDONE								0.116564			0.0810811						0.0354833
1	Age: 13-19 | Gender: Male | FLUOXETINE HCL | ROUTINE INFANT OR CHILD HEALTH CHECK (dxo:ICD9:V202)								0.470588									0
4	Age: 13-19 | Gender: Male | FLUOXETINE HCL | SERTRALINE HCL							0.0661765	0.257426			0.131068			0.263889			0.197712
3	Age: 13-19 | Gender: Male | FLUOXETINE HCL | TRAZODONE HCL								0.253814			0.169528				0.0243902		0.229424
1	Age: 13-19 | Gender: Male | GENERALIZED ANXIETY DISORDER (dxo:ICD9:30002)		0.0333333															0
2	Age: 13-19 | Gender: Male | HEADACHE (dxo:ICD9:7840)	0.01321									0.0381356							0.0249256
1	Age: 13-19 | Gender: Male | HEADACHE (dxo:ICD9:7840) | MIGRAINE, UNSPECIFIED WITHOUT MENTION OF INTRACTABLE MIGRAINE WITHOUT MENTION OF STATUS MIGRAINOSUS (dxo:ICD9:34690)	0.0118343																0
1	Age: 13-19 | Gender: Male | HEADACHE (dxo:ICD9:7840) | ROUTINE INFANT OR CHILD HEALTH CHECK (dxo:ICD9:V202)	0.00564972																0
3	Age: 13-19 | Gender: Male | HYDROCODONE/ACETAMINOPHEN							0.123077	0.301587						0.354167			0.23109
1	Age: 13-19 | Gender: Male | IBUPROFEN														0.353741			0
1	Age: 13-19 | Gender: Male | IMIPRAMINE HCL											0.0357143						0
7	Age: 13-19 | Gender: Male | INDIVIDUAL PSYCHOTHERAPY, INSIGHT ORIENTED, BEHAVIOR MODIFYING AND/OR SUPPORTIVE, IN AN OFFICE OR OUTPATIENT FACILITY, APPROXIMATELY 20 TO 30 MINUTES (px:CPT4:90805)		0.0423729	0.149068				0.0783133	0.111628						0.122449	0.0121212	0.105263	0.136947
2	Age: 13-19 | Gender: Male | INDIVIDUAL PSYCHOTHERAPY, INSIGHT ORIENTED, BEHAVIOR MODIFYING AND/OR SUPPORTIVE, IN AN OFFICE OR OUTPATIENT FACILITY, APPROXIMATELY 20 TO 30 MINUTES (px:CPT4:90805) | INDIVIDUAL PSYCHOTHERAPY, INSIGHT ORIENTED, BEHAVIOR MODIFYING AND/OR SUPPORTIVE, IN AN OFFICE OR OUTPATIENT FACILITY, APPROXIMATELY 45 TO 50 MINUTES (px:CPT4:90806)							0.08125							0.08			0.00125
2	Age: 13-19 | Gender: Male | INDIVIDUAL PSYCHOTHERAPY, INSIGHT ORIENTED, BEHAVIOR MODIFYING AND/OR SUPPORTIVE, IN AN OFFICE OR OUTPATIENT FACILITY, APPROXIMATELY 20 TO 30 MINUTES (px:CPT4:90805) | INDIVIDUAL PSYCHOTHERAPY, INSIGHT ORIENTED, BEHAVIOR MODIFYING AND/OR SUPPORTIVE, IN AN OFFICE OR OUTPATIENT FACILITY, APPROXIMATELY 45 TO 50 MINUTES (px:CPT4:90806) | PSYCHIATRIC DIAGNOSTIC INTERVIEW EX…							0.0820896							0.0661157			0.0159738
1	Age: 13-19 | Gender: Male | INDIVIDUAL PSYCHOTHERAPY, INSIGHT ORIENTED, BEHAVIOR MODIFYING AND/OR SUPPORTIVE, IN AN OFFICE OR OUTPATIENT FACILITY, APPROXIMATELY 20 TO 30 MINUTES (px:CPT4:90805) | INDIVIDUAL PSYCHOTHERAPY, INSIGHT ORIENTED, BEHAVIOR MODIFYING AND/OR SUPPORTIVE, IN AN OFFICE OR OUTPATIENT FACILITY, APPROXIMATELY 45 TO 50 MINUTES (px:CPT4:90806) | SERTRALINE HCL														0.176991			0
1	Age: 13-19 | Gender: Male | INDIVIDUAL PSYCHOTHERAPY, INSIGHT ORIENTED, BEHAVIOR MODIFYING AND/OR SUPPORTIVE, IN AN OFFICE OR OUTPATIENT FACILITY, APPROXIMATELY 20 TO 30 MINUTES (px:CPT4:90805) | Last AD: Same & No Remiss | SERTRALINE HCL														0.144654			0
2	Age: 13-19 | Gender: Male | INDIVIDUAL PSYCHOTHERAPY, INSIGHT ORIENTED, BEHAVIOR MODIFYING AND/OR SUPPORTIVE, IN AN OFFICE OR OUTPATIENT FACILITY, APPROXIMATELY 20 TO 30 MINUTES (px:CPT4:90805) | PSYCHIATRIC DIAGNOSTIC INTERVIEW EXAMINATION (px:CPT4:90801)							0.0666667							0.163462			0.0967949
2	Age: 13-19 | Gender: Male | INDIVIDUAL PSYCHOTHERAPY, INSIGHT ORIENTED, BEHAVIOR MODIFYING AND/OR SUPPORTIVE, IN AN OFFICE OR OUTPATIENT FACILITY, APPROXIMATELY 20 TO 30 MINUTES (px:CPT4:90805) | SERTRALINE HCL											0.0754717			0.241007			0.165535
9	Age: 13-19 | Gender: Male | INDIVIDUAL PSYCHOTHERAPY, INSIGHT ORIENTED, BEHAVIOR MODIFYING AND/OR SUPPORTIVE, IN AN OFFICE OR OUTPATIENT FACILITY, APPROXIMATELY 45 TO 50 MINUTES (px:CPT4:90806)			0.158849			0.15873	0.0880952	0.142264			0.0916031	0.126023		0.148101	0.0296296	0.193925	0.164296
1	Age: 13-19 | Gender: Male | INDIVIDUAL PSYCHOTHERAPY, INSIGHT ORIENTED, BEHAVIOR MODIFYING AND/OR SUPPORTIVE, IN AN OFFICE OR OUTPATIENT FACILITY, APPROXIMATELY 45 TO 50 MINUTES (px:CPT4:90806) | INDIVIDUAL PSYCHOTHERAPY, INSIGHT ORIENTED, BEHAVIOR MODIFYING AND/OR SUPPORTIVE, IN AN OFFICE OR OUTPATIENT FACILITY, APPROXIMATELY 45 TO 50 MINUTES (px:CPT4:90807)							0.0471698										0
1	Age: 13-19 | Gender: Male | INDIVIDUAL PSYCHOTHERAPY, INSIGHT ORIENTED, BEHAVIOR MODIFYING AND/OR SUPPORTIVE, IN AN OFFICE OR OUTPATIENT FACILITY, APPROXIMATELY 45 TO 50 MINUTES (px:CPT4:90806) | Last AD: Diff & No Remiss | SERTRALINE HCL							0.0483871										0
1	Age: 13-19 | Gender: Male | INDIVIDUAL PSYCHOTHERAPY, INSIGHT ORIENTED, BEHAVIOR MODIFYING AND/OR SUPPORTIVE, IN AN OFFICE OR OUTPATIENT FACILITY, APPROXIMATELY 45 TO 50 MINUTES (px:CPT4:90806) | Last AD: Same & No Remiss | PHARMACOLOGIC MANAGEMENT, INCLUDING PRESCRIPTION, USE, AND REVIEW OF MEDICATION WITH NO MORE THAN MINIMAL MEDICAL PSYCHOTHERAPY (px:CPT4:90862) | SERTRALINE HCL														0.150442			0
1	Age: 13-19 | Gender: Male | INDIVIDUAL PSYCHOTHERAPY, INSIGHT ORIENTED, BEHAVIOR MODIFYING AND/OR SUPPORTIVE, IN AN OFFICE OR OUTPATIENT FACILITY, APPROXIMATELY 45 TO 50 MINUTES (px:CPT4:90806) | Last AD: Same & No Remiss | PSYCHIATRIC DIAGNOSTIC INTERVIEW EXAMINATION (px:CPT4:90801) | SERTRALINE HCL														0.25			0
1	Age: 13-19 | Gender: Male | INDIVIDUAL PSYCHOTHERAPY, INSIGHT ORIENTED, BEHAVIOR MODIFYING AND/OR SUPPORTIVE, IN AN OFFICE OR OUTPATIENT FACILITY, APPROXIMATELY 45 TO 50 MINUTES (px:CPT4:90806) | Last AD: Same & No Remiss | SERTRALINE HCL														0.24			0
1	Age: 13-19 | Gender: Male | INDIVIDUAL PSYCHOTHERAPY, INSIGHT ORIENTED, BEHAVIOR MODIFYING AND/OR SUPPORTIVE, IN AN OFFICE OR OUTPATIENT FACILITY, APPROXIMATELY 45 TO 50 MINUTES (px:CPT4:90806) | PAROXETINE HCL												0.419048					0
4	Age: 13-19 | Gender: Male | INDIVIDUAL PSYCHOTHERAPY, INSIGHT ORIENTED, BEHAVIOR MODIFYING AND/OR SUPPORTIVE, IN AN OFFICE OR OUTPATIENT FACILITY, APPROXIMATELY 45 TO 50 MINUTES (px:CPT4:90806) | PHARMACOLOGIC MANAGEMENT, INCLUDING PRESCRIPTION, USE, AND REVIEW OF MEDICATION WITH NO MORE THAN MINIMAL MEDICAL PSYCHOTHERAPY (px:CPT4:90862)			0.0551181					0.117647						0.116208		0.0866142	0.0625289
3	Age: 13-19 | Gender: Male | INDIVIDUAL PSYCHOTHERAPY, INSIGHT ORIENTED, BEHAVIOR MODIFYING AND/OR SUPPORTIVE, IN AN OFFICE OR OUTPATIENT FACILITY, APPROXIMATELY 45 TO 50 MINUTES (px:CPT4:90806) | PHARMACOLOGIC MANAGEMENT, INCLUDING PRESCRIPTION, USE, AND REVIEW OF MEDICATION WITH NO MORE THAN MINIMAL MEDICAL PSYCHOTHERAPY (px:CPT4:90862) | PSYCHIATRIC DIAGNOSTIC INTERVIEW EXAMINATION (px:CPT4:908…							0.0487805	0.115385						0.102941			0.0666041
1	Age: 13-19 | Gender: Male | INDIVIDUAL PSYCHOTHERAPY, INSIGHT ORIENTED, BEHAVIOR MODIFYING AND/OR SUPPORTIVE, IN AN OFFICE OR OUTPATIENT FACILITY, APPROXIMATELY 45 TO 50 MINUTES (px:CPT4:90806) | PHARMACOLOGIC MANAGEMENT, INCLUDING PRESCRIPTION, USE, AND REVIEW OF MEDICATION WITH NO MORE THAN MINIMAL MEDICAL PSYCHOTHERAPY (px:CPT4:90862) | PSYCHIATRIC DIAGNOSTIC INTERVIEW EXAMINATION (px:CPT4:908…														0.168317			0
1	Age: 13-19 | Gender: Male | INDIVIDUAL PSYCHOTHERAPY, INSIGHT ORIENTED, BEHAVIOR MODIFYING AND/OR SUPPORTIVE, IN AN OFFICE OR OUTPATIENT FACILITY, APPROXIMATELY 45 TO 50 MINUTES (px:CPT4:90806) | PHARMACOLOGIC MANAGEMENT, INCLUDING PRESCRIPTION, USE, AND REVIEW OF MEDICATION WITH NO MORE THAN MINIMAL MEDICAL PSYCHOTHERAPY (px:CPT4:90862) | SERTRALINE HCL														0.178947			0
7	Age: 13-19 | Gender: Male | INDIVIDUAL PSYCHOTHERAPY, INSIGHT ORIENTED, BEHAVIOR MODIFYING AND/OR SUPPORTIVE, IN AN OFFICE OR OUTPATIENT FACILITY, APPROXIMATELY 45 TO 50 MINUTES (px:CPT4:90806) | PSYCHIATRIC DIAGNOSTIC INTERVIEW EXAMINATION (px:CPT4:90801)			0.149296				0.0848896	0.137549			0.0892193	0.141593		0.132369		0.14346	0.0644061
3	Age: 13-19 | Gender: Male | INDIVIDUAL PSYCHOTHERAPY, INSIGHT ORIENTED, BEHAVIOR MODIFYING AND/OR SUPPORTIVE, IN AN OFFICE OR OUTPATIENT FACILITY, APPROXIMATELY 45 TO 50 MINUTES (px:CPT4:90806) | PSYCHIATRIC DIAGNOSTIC INTERVIEW EXAMINATION (px:CPT4:90801) | ROUTINE INFANT OR CHILD HEALTH CHECK (dxo:ICD9:V202)								0.131195				0.14876		0.114583			0.034177
2	Age: 13-19 | Gender: Male | INDIVIDUAL PSYCHOTHERAPY, INSIGHT ORIENTED, BEHAVIOR MODIFYING AND/OR SUPPORTIVE, IN AN OFFICE OR OUTPATIENT FACILITY, APPROXIMATELY 45 TO 50 MINUTES (px:CPT4:90806) | PSYCHIATRIC DIAGNOSTIC INTERVIEW EXAMINATION (px:CPT4:90801) | SERTRALINE HCL											0.126126			0.272189			0.146063
1	Age: 13-19 | Gender: Male | INDIVIDUAL PSYCHOTHERAPY, INSIGHT ORIENTED, BEHAVIOR MODIFYING AND/OR SUPPORTIVE, IN AN OFFICE OR OUTPATIENT FACILITY, APPROXIMATELY 45 TO 50 MINUTES (px:CPT4:90806) | ROUTINE INFANT OR CHILD HEALTH CHECK (dxo:ICD9:V202)								0.173913									0
3	Age: 13-19 | Gender: Male | INDIVIDUAL PSYCHOTHERAPY, INSIGHT ORIENTED, BEHAVIOR MODIFYING AND/OR SUPPORTIVE, IN AN OFFICE OR OUTPATIENT FACILITY, APPROXIMATELY 45 TO 50 MINUTES (px:CPT4:90806) | SERTRALINE HCL							0.0752688	0.19469						0.304598			0.229329
4	Age: 13-19 | Gender: Male | INDIVIDUAL PSYCHOTHERAPY, INSIGHT ORIENTED, BEHAVIOR MODIFYING AND/OR SUPPORTIVE, IN AN OFFICE OR OUTPATIENT FACILITY, APPROXIMATELY 45 TO 50 MINUTES (px:CPT4:90807)			0.0738255				0.0675676	0.0757576						0.0815047			0.0139371
1	Age: 13-19 | Gender: Male | INDIVIDUAL PSYCHOTHERAPY, INSIGHT ORIENTED, BEHAVIOR MODIFYING AND/OR SUPPORTIVE, IN AN OFFICE OR OUTPATIENT FACILITY, APPROXIMATELY 45 TO 50 MINUTES (px:CPT4:90807) | SERTRALINE HCL														0.215827			0
2	Age: 13-19 | Gender: Male | INSOMNIA, UNSPECIFIED (dxo:ICD9:78052)														0.340426	0.012766		0.32766
6	Age: 13-19 | Gender: Male | LAMOTRIGINE			0.0613497				0.0510949	0.0977444			0.0438095			0.104803		0.119266	0.0754565
1	Age: 13-19 | Gender: Male | LAMOTRIGINE | SERTRALINE HCL														0.0746269			0
1	Age: 13-19 | Gender: Male | LAMOTRIGINE | TRAZODONE HCL											0.0796813						0
1	Age: 13-19 | Gender: Male | Last AD: Diff & No Remiss															0		0
1	Age: 13-19 | Gender: Male | Last AD: Diff & No Remiss | PSYCHOTHERAPY, 45 MINUTES WITH PATIENT (px:CPT4:90834) | SERTRALINE HCL											0.0909091						0
5	Age: 13-19 | Gender: Male | Last AD: Diff & No Remiss | SERTRALINE HCL		0.0179487					0.125541	0.317241			0.166667				0.0448718		0.299293
1	Age: 13-19 | Gender: Male | Last AD: Diff & No Remiss | SERTRALINE HCL | TRAZODONE HCL															0.0153846		0
2	Age: 13-19 | Gender: Male | Last AD: Diff & Remiss | SERTRALINE HCL							0.34375				0.382716						0.038966
1	Age: 13-19 | Gender: Male | Last AD: Same & No Remiss											0.0517241						0
1	Age: 13-19 | Gender: Male | Last AD: Same & No Remiss | MIRTAZAPINE									0.0641892								0
1	Age: 13-19 | Gender: Male | Last AD: Same & No Remiss | Num Previous Episodes: 2+ | SERTRALINE HCL														0.293651			0
1	Age: 13-19 | Gender: Male | Last AD: Same & No Remiss | PAROXETINE HCL												0.235023					0
1	Age: 13-19 | Gender: Male | Last AD: Same & No Remiss | PHARMACOLOGIC MANAGEMENT, INCLUDING PRESCRIPTION, USE, AND REVIEW OF MEDICATION WITH NO MORE THAN MINIMAL MEDICAL PSYCHOTHERAPY (px:CPT4:90862) | SERTRALINE HCL														0.184818			0
1	Age: 13-19 | Gender: Male | Last AD: Same & No Remiss | PHARMACOLOGIC MANAGEMENT, INCLUDING PRESCRIPTION, USE, AND REVIEW OF MEDICATION WITH NO MORE THAN MINIMAL MEDICAL PSYCHOTHERAPY (px:CPT4:90862) | TRAZODONE HCL															0		0
1	Age: 13-19 | Gender: Male | Last AD: Same & No Remiss | PSYCHOTHERAPY, 45 MINUTES WITH PATIENT (px:CPT4:90834) | SERTRALINE HCL														0.267782			0
1	Age: 13-19 | Gender: Male | Last AD: Same & No Remiss | RISPERIDONE | SERTRALINE HCL														0.078125			0
1	Age: 13-19 | Gender: Male | Last AD: Same & No Remiss | ROUTINE INFANT OR CHILD HEALTH CHECK (dxo:ICD9:V202) | SERTRALINE HCL														0.349057			0
1	Age: 13-19 | Gender: Male | Last AD: Same & No Remiss | SERTRALINE HCL														0.251984			0
1	Age: 13-19 | Gender: Male | Last AD: Same & No Remiss | TRAZODONE HCL															0.0105263		0
1	Age: 13-19 | Gender: Male | Last AD: Same & No Remiss | VENLAFAXINE HCL																0.192182	0
1	Age: 13-19 | Gender: Male | Last AD: Same & Remiss | SERTRALINE HCL														0.565657			0
1	Age: 13-19 | Gender: Male | Last AD: Same & Remiss | TRAZODONE HCL											0.504						0
1	Age: 13-19 | Gender: Male | LISDEXAMFETAMINE DIMESYLATE														0.373984			0
2	Age: 13-19 | Gender: Male | MAJOR DEPRESSIVE DISORDER, RECURRENT EPISODE, IN PARTIAL OR UNSPECIFIED REMISSION (dxo:ICD9:29635)		0.495575									0.545198						0.0496225
7	Age: 13-19 | Gender: Male | MAJOR DEPRESSIVE DISORDER, RECURRENT EPISODE, UNSPECIFIED (dxo:ICD9:29630)		0.323077					0.428571	0.464029			0.425532			0.528846	0.237624	0.538462	0.300838
1	Age: 13-19 | Gender: Male | MAJOR DEPRESSIVE DISORDER, RECURRENT EPISODE, UNSPECIFIED (dxo:ICD9:29630) | SERTRALINE HCL														0.540323			0
1	Age: 13-19 | Gender: Male | MAJOR DEPRESSIVE DISORDER, RECURRENT EPISODE, UNSPECIFIED (dxo:ICD9:29630) | TRAZODONE HCL											0.359551						0
1	Age: 13-19 | Gender: Male | MAJOR DEPRESSIVE DISORDER, SINGLE EPISODE, MODERATE (dxo:ICD9:29622)		0.0583333															0
1	Age: 13-19 | Gender: Male | MAJOR DEPRESSIVE DISORDER, SINGLE EPISODE, UNSPECIFIED (dxo:ICD9:29620)		0.0550459															0
2	Age: 13-19 | Gender: Male | METHYLPHENIDATE HCL		0.00909091												0.348718			0.339627
1	Age: 13-19 | Gender: Male | METHYLPHENIDATE HCL | ROUTINE INFANT OR CHILD HEALTH CHECK (dxo:ICD9:V202)														0.347107			0
2	Age: 13-19 | Gender: Male | MIRTAZAPINE									0.1303		0.142197						0.0118966
3	Age: 13-19 | Gender: Male | MIRTAZAPINE | SERTRALINE HCL									0.122642		0.189655			0.292208			0.169566
1	Age: 13-19 | Gender: Male | MIRTAZAPINE | TRAZODONE HCL											0.168776						0
3	Age: 13-19 | Gender: Male | MYOPIA (dxo:ICD9:3671)		0.00970874						0.342857						0.434783			0.425074
1	Age: 13-19 | Gender: Male | NONDEPENDENT TOBACCO USE DISORDER (dxo:ICD9:3051)		0.0265957															0
2	Age: 13-19 | Gender: Male | NORTRIPTYLINE HCL										0.0778443	0.166667						0.0888224
1	Age: 13-19 | Gender: Male | Num Previous Antidep: 4+ | TRAZODONE HCL											0.15493						0
1	Age: 13-19 | Gender: Male | OBSESSIVE-COMPULSIVE DISORDERS (dxo:ICD9:3003)											0.088632						0
1	Age: 13-19 | Gender: Male | OBSESSIVE-COMPULSIVE DISORDERS (dxo:ICD9:3003) | SERTRALINE HCL											0.0833333						0
1	Age: 13-19 | Gender: Male | OTHER ACNE (dxo:ICD9:7061)			0.343511														0
1	Age: 13-19 | Gender: Male | OTHER MALAISE AND FATIGUE (dxo:ICD9:78079)		0.06															0
8	Age: 13-19 | Gender: Male | PAROXETINE HCL		0.0615385	0.244318				0.136	0.265918			0.140162	0.299363		0.258523	0.0458716		0.253491
1	Age: 13-19 | Gender: Male | PAROXETINE HCL | PHARMACOLOGIC MANAGEMENT, INCLUDING PRESCRIPTION, USE, AND REVIEW OF MEDICATION WITH NO MORE THAN MINIMAL MEDICAL PSYCHOTHERAPY (px:CPT4:90862)												0.257143					0
1	Age: 13-19 | Gender: Male | PAROXETINE HCL | SERTRALINE HCL														0.333333			0
1	Age: 13-19 | Gender: Male | PAROXETINE HCL | TRAZODONE HCL												0.231884					0
8	Age: 13-19 | Gender: Male | PHARMACOLOGIC MANAGEMENT, INCLUDING PRESCRIPTION, USE, AND REVIEW OF MEDICATION WITH NO MORE THAN MINIMAL MEDICAL PSYCHOTHERAPY (px:CPT4:90862)		0.0345286	0.112022					0.116564			0.0633484	0.0756757		0.137356	0.010989	0.108033	0.126367
3	Age: 13-19 | Gender: Male | PHARMACOLOGIC MANAGEMENT, INCLUDING PRESCRIPTION, USE, AND REVIEW OF MEDICATION WITH NO MORE THAN MINIMAL MEDICAL PSYCHOTHERAPY (px:CPT4:90862) | PSYCHIATRIC DIAGNOSTIC INTERVIEW EXAMINATION (px:CPT4:90801)							0.0833333	0.0810811						0.153846			0.0727651
1	Age: 13-19 | Gender: Male | PHARMACOLOGIC MANAGEMENT, INCLUDING PRESCRIPTION, USE, AND REVIEW OF MEDICATION WITH NO MORE THAN MINIMAL MEDICAL PSYCHOTHERAPY (px:CPT4:90862) | PSYCHIATRIC DIAGNOSTIC INTERVIEW EXAMINATION (px:CPT4:90801) | SERTRALINE HCL											0.0873786						0
3	Age: 13-19 | Gender: Male | PHARMACOLOGIC MANAGEMENT, INCLUDING PRESCRIPTION, USE, AND REVIEW OF MEDICATION WITH NO MORE THAN MINIMAL MEDICAL PSYCHOTHERAPY (px:CPT4:90862) | SERTRALINE HCL								0.183333			0.0725389			0.25			0.177461
1	Age: 13-19 | Gender: Male | PHARMACOLOGIC MANAGEMENT, INCLUDING PRESCRIPTION, USE, AND REVIEW OF MEDICATION WITH NO MORE THAN MINIMAL MEDICAL PSYCHOTHERAPY (px:CPT4:90862) | SERTRALINE HCL | TRAZODONE HCL														0.0917431			0
1	Age: 13-19 | Gender: Male | PHARMACOLOGIC MANAGEMENT, INCLUDING PRESCRIPTION, USE, AND REVIEW OF MEDICATION WITH NO MORE THAN MINIMAL MEDICAL PSYCHOTHERAPY (px:CPT4:90862) | VENLAFAXINE HCL																0.219697	0
4	Age: 13-19 | Gender: Male | PSYCHIATRIC DIAGNOSTIC EVALUATION (px:CPT4:90791)			0.205128				0.0734694	0.206208						0.21219			0.13872
1	Age: 13-19 | Gender: Male | PSYCHIATRIC DIAGNOSTIC EVALUATION (px:CPT4:90791) | PSYCHIATRIC DIAGNOSTIC EVALUATION WITH MEDICAL SERVICES (px:CPT4:90792) | PSYCHOTHERAPY, 45 MINUTES WITH PATIENT (px:CPT4:90834)								0.149533									0
4	Age: 13-19 | Gender: Male | PSYCHIATRIC DIAGNOSTIC EVALUATION (px:CPT4:90791) | PSYCHOTHERAPY, 45 MINUTES WITH PATIENT (px:CPT4:90834)			0.125714				0.0572687	0.144766						0.1375			0.0874974
2	Age: 13-19 | Gender: Male | PSYCHIATRIC DIAGNOSTIC EVALUATION (px:CPT4:90791) | PSYCHOTHERAPY, 45 MINUTES WITH PATIENT (px:CPT4:90834) | PSYCHOTHERAPY, 60 MINUTES WITH PATIENT (px:CPT4:90837)								0.12987						0.0764331			0.053437
2	Age: 13-19 | Gender: Male | PSYCHIATRIC DIAGNOSTIC EVALUATION (px:CPT4:90791) | PSYCHOTHERAPY, 45 MINUTES WITH PATIENT (px:CPT4:90834) | ROUTINE INFANT OR CHILD HEALTH CHECK (dxo:ICD9:V202)								0.132597						0.121739			0.0108576
3	Age: 13-19 | Gender: Male | PSYCHIATRIC DIAGNOSTIC EVALUATION WITH MEDICAL SERVICES (px:CPT4:90792)							0.112676	0.217949						0.289655			0.176979
9	Age: 13-19 | Gender: Male | PSYCHIATRIC DIAGNOSTIC INTERVIEW EXAMINATION (px:CPT4:90801)		0.0475248	0.135417				0.0762032	0.133256	0.0442478		0.0850202	0.106061		0.140267		0.147436	0.103188
2	Age: 13-19 | Gender: Male | PSYCHIATRIC DIAGNOSTIC INTERVIEW EXAMINATION (px:CPT4:90801) | ROUTINE INFANT OR CHILD HEALTH CHECK (dxo:ICD9:V202)								0.138889						0.0990099			0.039879
1	Age: 13-19 | Gender: Male | PSYCHIATRIC DIAGNOSTIC INTERVIEW EXAMINATION (px:CPT4:90801) | SERTRALINE HCL											0.111111						0
2	Age: 13-19 | Gender: Male | PSYCHOTHERAPY, 30 MINUTES WITH PATIENT WHEN PERFORMED WITH AN EVALUATION AND MANAGEMENT SERVICE (LIST SEPARATELY IN ADDITION TO THE CODE FOR PRIMARY P (px:CPT4:90833)							0.0521739	0.117241									0.0650675
1	Age: 13-19 | Gender: Male | PSYCHOTHERAPY, 30 MINUTES WITH PATIENT WHEN PERFORMED WITH AN EVALUATION AND MANAGEMENT SERVICE (LIST SEPARATELY IN ADDITION TO THE CODE FOR PRIMARY P (px:CPT4:90833) | SERTRALINE HCL											0.0725806						0
7	Age: 13-19 | Gender: Male | PSYCHOTHERAPY, 45 MINUTES WITH PATIENT (px:CPT4:90834)			0.136483				0.0750229	0.150449			0.105023			0.132603	0.00757576	0.176923	0.169347
2	Age: 13-19 | Gender: Male | PSYCHOTHERAPY, 45 MINUTES WITH PATIENT (px:CPT4:90834) | PSYCHOTHERAPY, 60 MINUTES WITH PATIENT (px:CPT4:90837)							0.100629							0.0837438			0.0168851
4	Age: 13-19 | Gender: Male | PSYCHOTHERAPY, 45 MINUTES WITH PATIENT (px:CPT4:90834) | SERTRALINE HCL							0.0530303	0.180723			0.128319			0.28655			0.233519
1	Age: 13-19 | Gender: Male | PSYCHOTHERAPY, 45 MINUTES WITH PATIENT WHEN PERFORMED WITH AN EVALUATION AND MANAGEMENT SERVICE (LIST SEPARATELY IN ADDITION TO THE CODE FOR PRIMARY P (px:CPT4:90836)								0.0761905									0
2	Age: 13-19 | Gender: Male | PSYCHOTHERAPY, 60 MINUTES WITH PATIENT (px:CPT4:90837)							0.079646							0.17931			0.0996643
6	Age: 13-19 | Gender: Male | RISPERIDONE			0.075				0.0588235	0.077821			0.0609911			0.116071		0.137725	0.078901
2	Age: 13-19 | Gender: Male | RISPERIDONE | SERTRALINE HCL											0.0916667			0.117021			0.0253546
1	Age: 13-19 | Gender: Male | RISPERIDONE | TRAZODONE HCL											0.0979592						0
3	Age: 13-19 | Gender: Male | ROUTINE GENERAL MEDICAL EXAMINATION AT HEALTH CARE FACILITY (dxo:ICD9:V700)		0.0990099					0.175573							0.41			0.31099
7	Age: 13-19 | Gender: Male | ROUTINE INFANT OR CHILD HEALTH CHECK (dxo:ICD9:V202)	0.00754717		0.311111					0.291088				0.312903		0.364794	0.012766	0.325397	0.357247
1	Age: 13-19 | Gender: Male | ROUTINE INFANT OR CHILD HEALTH CHECK (dxo:ICD9:V202) | SERTRALINE HCL														0.554487			0
11	Age: 13-19 | Gender: Male | SERTRALINE HCL		0.0490731	0.211618			0.17341	0.119163	0.219244	0.123932		0.166953	0.226044		0.319482	0.027027	0.382857	0.35583
3	Age: 13-19 | Gender: Male | SERTRALINE HCL | TRAZODONE HCL											0.192872			0.268949	0.0212766		0.247672
1	Age: 13-19 | Gender: Male | SERTRALINE HCL | VENLAFAXINE HCL														0.284404			0
1	Age: 13-19 | Gender: Male | SUICIDAL IDEATION (dxo:ICD9:V6284)														0.20438			0
9	Age: 13-19 | Gender: Male | TRAZODONE HCL		0.0572519	0.17094			0.153153	0.0959596	0.185567			0.164852			0.170588	0.0170697	0.172185	0.168497
2	Age: 13-19 | Gender: Male | TRAZODONE HCL | VENLAFAXINE HCL											0.149038					0.253731	0.104693
1	Age: 13-19 | Gender: Male | UNSPECIFIED MYALGIA AND MYOSITIS (dxo:ICD9:7291)														0.361905			0
1	Age: 13-19 | Gender: Male | UNSPECIFIED VIRAL INFECTION, IN CONDITIONS CLASSIFIED ELSEWHERE AND OF UNSPECIFIED SITE (dxo:ICD9:07999)														0.339286			0
5	Age: 13-19 | Gender: Male | VENLAFAXINE HCL		0.037037					0.144928				0.146233			0.311111		0.294197	0.274074
16	Age: 20-40 | Gender: Female	0.0187008	0.0558738	0.42939	0.439804	0.144516	0.340869	0.180932	0.406033	0.150804	0.069543	0.273166	0.376934	0.218338	0.455047	0.0339414	0.453087	0.436346
7	Age: 20-40 | Gender: Female | ABDOMINAL PAIN, UNSPECIFIED SITE (dxo:ICD9:78900)		0.0131579	0.396341				0.125	0.439024		0.0277778				0.458805		0.482679	0.469521
1	Age: 20-40 | Gender: Female | ABDOMINAL PAIN, UNSPECIFIED SITE (dxo:ICD9:78900) | DEPRESSIVE DISORDER, NOT ELSEWHERE CLASSIFIED (dxo:ICD9:311)																0.529032	0
1	Age: 20-40 | Gender: Female | ABDOMINAL PAIN, UNSPECIFIED SITE (dxo:ICD9:78900) | SERTRALINE HCL														0.596386			0
1	Age: 20-40 | Gender: Female | ABDOMINAL PAIN, UNSPECIFIED SITE (dxo:ICD9:78900) | UNSPECIFIED SYMPTOM ASSOCIATED WITH FEMALE GENITAL ORGANS (dxo:ICD9:6259)														0.423423			0
1	Age: 20-40 | Gender: Female | ABDOMINAL PAIN, UNSPECIFIED SITE (dxo:ICD9:78900) | URINARY TRACT INFECTION, SITE NOT SPECIFIED (dxo:ICD9:5990)														0.451128			0
1	Age: 20-40 | Gender: Female | ABNORMAL GLANDULAR PAPANICOLAOU SMEAR OF CERVIX (dxo:ICD9:79500)							0.113429										0
1	Age: 20-40 | Gender: Female | ABNORMAL GLANDULAR PAPANICOLAOU SMEAR OF CERVIX (dxo:ICD9:79500) | ANXIETY STATE, UNSPECIFIED (dxo:ICD9:30000)							0.191489										0
1	Age: 20-40 | Gender: Female | ABNORMAL GLANDULAR PAPANICOLAOU SMEAR OF CERVIX (dxo:ICD9:79500) | ESCITALOPRAM OXALATE							0.298013										0
1	Age: 20-40 | Gender: Female | ABNORMAL GLANDULAR PAPANICOLAOU SMEAR OF CERVIX (dxo:ICD9:79500) | ESCITALOPRAM OXALATE | Last AD: Same & No Remiss							0.0873016										0
1	Age: 20-40 | Gender: Female | ABNORMAL GLANDULAR PAPANICOLAOU SMEAR OF CERVIX (dxo:ICD9:79500) | GYNECOLOGICAL EXAMINATION (dxo:ICD9:V723)							0.123077										0
1	Age: 20-40 | Gender: Female | ABNORMAL GLANDULAR PAPANICOLAOU SMEAR OF CERVIX (dxo:ICD9:79500) | ROUTINE GYNECOLOGICAL EXAMINATION (dxo:ICD9:V7231)							0.125749										0
5	Age: 20-40 | Gender: Female | ABNORMAL WEIGHT GAIN (dxo:ICD9:7831)		0.0299501					0.143836					0.387755		0.484707		0.516129	0.486179
1	Age: 20-40 | Gender: Female | ABNORMAL WEIGHT GAIN (dxo:ICD9:7831) | ADJUSTMENT DISORDER WITH MIXED ANXIETY AND DEPRESSED MOOD (dxo:ICD9:30928)		0.0373134															0
1	Age: 20-40 | Gender: Female | ABNORMAL WEIGHT GAIN (dxo:ICD9:7831) | ANXIETY STATE, UNSPECIFIED (dxo:ICD9:30000)		0.0162866															0
1	Age: 20-40 | Gender: Female | ABNORMAL WEIGHT GAIN (dxo:ICD9:7831) | ANXIETY STATE, UNSPECIFIED (dxo:ICD9:30000) | BUPROPION HCL | Last AD: Same & No Remiss		0.00970874															0
1	Age: 20-40 | Gender: Female | ABNORMAL WEIGHT GAIN (dxo:ICD9:7831) | BUPROPION HCL		0.0489914															0
1	Age: 20-40 | Gender: Female | ABNORMAL WEIGHT GAIN (dxo:ICD9:7831) | BUPROPION HCL | ESCITALOPRAM OXALATE | Last AD: Diff & No Remiss		0.0202703															0
1	Age: 20-40 | Gender: Female | ABNORMAL WEIGHT GAIN (dxo:ICD9:7831) | BUPROPION HCL | Last AD: Same & No Remiss		0.0194884															0
1	Age: 20-40 | Gender: Female | ABNORMAL WEIGHT GAIN (dxo:ICD9:7831) | CITALOPRAM HYDROBROMIDE		0.0298507															0
1	Age: 20-40 | Gender: Female | ABNORMAL WEIGHT GAIN (dxo:ICD9:7831) | DEPRESSIVE DISORDER, NOT ELSEWHERE CLASSIFIED (dxo:ICD9:311)		0.0238095															0
1	Age: 20-40 | Gender: Female | ABNORMAL WEIGHT GAIN (dxo:ICD9:7831) | DEPRESSIVE DISORDER, NOT ELSEWHERE CLASSIFIED (dxo:ICD9:311) | OTHER MALAISE AND FATIGUE (dxo:ICD9:78079)		0.05															0
1	Age: 20-40 | Gender: Female | ABNORMAL WEIGHT GAIN (dxo:ICD9:7831) | ESCITALOPRAM OXALATE		0.0148515															0
1	Age: 20-40 | Gender: Female | ABNORMAL WEIGHT GAIN (dxo:ICD9:7831) | ESCITALOPRAM OXALATE | Last AD: Diff & No Remiss		0.016129															0
1	Age: 20-40 | Gender: Female | ABNORMAL WEIGHT GAIN (dxo:ICD9:7831) | FLUOXETINE HCL		0.0368421															0
1	Age: 20-40 | Gender: Female | ABNORMAL WEIGHT GAIN (dxo:ICD9:7831) | FLUOXETINE HCL | Last AD: Diff & No Remiss		0.00943396															0
1	Age: 20-40 | Gender: Female | ABNORMAL WEIGHT GAIN (dxo:ICD9:7831) | GENERALIZED ANXIETY DISORDER (dxo:ICD9:30002)		0.0168067															0
2	Age: 20-40 | Gender: Female | ABNORMAL WEIGHT GAIN (dxo:ICD9:7831) | GYNECOLOGICAL EXAMINATION (dxo:ICD9:V723)												0.3625		0.598291			0.235791
1	Age: 20-40 | Gender: Female | ABNORMAL WEIGHT GAIN (dxo:ICD9:7831) | INSOMNIA, UNSPECIFIED (dxo:ICD9:78052)														0.46087			0
1	Age: 20-40 | Gender: Female | ABNORMAL WEIGHT GAIN (dxo:ICD9:7831) | Last AD: Diff & No Remiss | SERTRALINE HCL		0.0133333															0
1	Age: 20-40 | Gender: Female | ABNORMAL WEIGHT GAIN (dxo:ICD9:7831) | Last AD: Same & No Remiss | SERTRALINE HCL														0.380392			0
1	Age: 20-40 | Gender: Female | ABNORMAL WEIGHT GAIN (dxo:ICD9:7831) | Last AD: Same & Remiss | SERTRALINE HCL														0.599138			0
1	Age: 20-40 | Gender: Female | ABNORMAL WEIGHT GAIN (dxo:ICD9:7831) | NONDEPENDENT TOBACCO USE DISORDER (dxo:ICD9:3051)		0.0387324															0
1	Age: 20-40 | Gender: Female | ABNORMAL WEIGHT GAIN (dxo:ICD9:7831) | OBESITY, UNSPECIFIED (dxo:ICD9:27800)		0.026738															0
1	Age: 20-40 | Gender: Female | ABNORMAL WEIGHT GAIN (dxo:ICD9:7831) | OTHER MALAISE AND FATIGUE (dxo:ICD9:78079)		0.0357143															0
1	Age: 20-40 | Gender: Female | ABNORMAL WEIGHT GAIN (dxo:ICD9:7831) | PAROXETINE HCL												0.597765					0
1	Age: 20-40 | Gender: Female | ABNORMAL WEIGHT GAIN (dxo:ICD9:7831) | POLYCYSTIC OVARIES (dxo:ICD9:2564)		0.0333333															0
3	Age: 20-40 | Gender: Female | ABNORMAL WEIGHT GAIN (dxo:ICD9:7831) | ROUTINE GYNECOLOGICAL EXAMINATION (dxo:ICD9:V7231)		0.0594059					0.173077					0.344156					0.28475
2	Age: 20-40 | Gender: Female | ABNORMAL WEIGHT GAIN (dxo:ICD9:7831) | SERTRALINE HCL		0.0225225												0.642424			0.619902
1	Age: 20-40 | Gender: Female | ABNORMAL WEIGHT GAIN (dxo:ICD9:7831) | UNSPECIFIED VAGINITIS AND VULVOVAGINITIS (dxo:ICD9:61610)														0.440678			0
1	Age: 20-40 | Gender: Female | ABNORMAL WEIGHT GAIN (dxo:ICD9:7831) | VENLAFAXINE HCL		0.0458716															0
4	Age: 20-40 | Gender: Female | ABSENCE OF MENSTRUATION (dxo:ICD9:6260)			0.43949				0.123683				0.118182			0.436211			0.321309
1	Age: 20-40 | Gender: Female | ABSENCE OF MENSTRUATION (dxo:ICD9:6260) | ANXIETY STATE, UNSPECIFIED (dxo:ICD9:30000)							0.122977										0
1	Age: 20-40 | Gender: Female | ABSENCE OF MENSTRUATION (dxo:ICD9:6260) | ANXIETY STATE, UNSPECIFIED (dxo:ICD9:30000) | ROUTINE GYNECOLOGICAL EXAMINATION (dxo:ICD9:V7231)							0.09375										0
1	Age: 20-40 | Gender: Female | ABSENCE OF MENSTRUATION (dxo:ICD9:6260) | ELDERLY MULTIGRAVIDA, WITH ANTEPARTUM CONDITION OR COMPLICATION (dxo:ICD9:65963) | PREGNANT STATE, INCIDENTAL (dxo:ICD9:V222)														0.488			0
1	Age: 20-40 | Gender: Female | ABSENCE OF MENSTRUATION (dxo:ICD9:6260) | ELDERLY MULTIGRAVIDA, WITH ANTEPARTUM CONDITION OR COMPLICATION (dxo:ICD9:65963) | PREGNANT STATE, INCIDENTAL (dxo:ICD9:V222) | SUPERVISION OF OTHER NORMAL PREGNANCY (dxo:ICD9:V221)														0.545918			0
1	Age: 20-40 | Gender: Female | ABSENCE OF MENSTRUATION (dxo:ICD9:6260) | ELDERLY MULTIGRAVIDA, WITH ANTEPARTUM CONDITION OR COMPLICATION (dxo:ICD9:65963) | SUPERVISION OF OTHER NORMAL PREGNANCY (dxo:ICD9:V221)														0.547009			0
1	Age: 20-40 | Gender: Female | ABSENCE OF MENSTRUATION (dxo:ICD9:6260) | ENCOUNTER FOR OTHER SPECIFIED ANTENATAL SCREENING (dxo:ICD9:V288) | PREGNANT STATE, INCIDENTAL (dxo:ICD9:V222) | SUPERVISION OF OTHER NORMAL PREGNANCY (dxo:ICD9:V221)														0.489362			0
1	Age: 20-40 | Gender: Female | ABSENCE OF MENSTRUATION (dxo:ICD9:6260) | ENCOUNTER FOR OTHER SPECIFIED ANTENATAL SCREENING (dxo:ICD9:V288) | SUPERVISION OF OTHER NORMAL PREGNANCY (dxo:ICD9:V221)														0.563492			0
1	Age: 20-40 | Gender: Female | ABSENCE OF MENSTRUATION (dxo:ICD9:6260) | ENCOUNTER FOR ROUTINE SCREENING FOR MALFORMATION USING ULTRASONICS (dxo:ICD9:V283) | PREGNANT STATE, INCIDENTAL (dxo:ICD9:V222) | SUPERVISION OF OTHER NORMAL PREGNANCY (dxo:ICD9:V221)														0.471074			0
1	Age: 20-40 | Gender: Female | ABSENCE OF MENSTRUATION (dxo:ICD9:6260) | ENCOUNTER FOR ROUTINE SCREENING FOR MALFORMATION USING ULTRASONICS (dxo:ICD9:V283) | SUPERVISION OF OTHER NORMAL PREGNANCY (dxo:ICD9:V221)														0.503378			0
1	Age: 20-40 | Gender: Female | ABSENCE OF MENSTRUATION (dxo:ICD9:6260) | ESCITALOPRAM OXALATE							0.252688										0
1	Age: 20-40 | Gender: Female | ABSENCE OF MENSTRUATION (dxo:ICD9:6260) | ESCITALOPRAM OXALATE | Last AD: Same & No Remiss							0.142241										0
1	Age: 20-40 | Gender: Female | ABSENCE OF MENSTRUATION (dxo:ICD9:6260) | ESCITALOPRAM OXALATE | ROUTINE GYNECOLOGICAL EXAMINATION (dxo:ICD9:V7231)							0.236364										0
2	Age: 20-40 | Gender: Female | ABSENCE OF MENSTRUATION (dxo:ICD9:6260) | GYNECOLOGICAL EXAMINATION (dxo:ICD9:V723)							0.125749							0.574586			0.448837
1	Age: 20-40 | Gender: Female | ABSENCE OF MENSTRUATION (dxo:ICD9:6260) | HYDROCODONE/ACETAMINOPHEN							0.138686										0
1	Age: 20-40 | Gender: Female | ABSENCE OF MENSTRUATION (dxo:ICD9:6260) | IBUPROFEN | SUPERVISION OF OTHER NORMAL PREGNANCY (dxo:ICD9:V221)														0.433628			0
1	Age: 20-40 | Gender: Female | ABSENCE OF MENSTRUATION (dxo:ICD9:6260) | INDIVIDUAL PSYCHOTHERAPY, INSIGHT ORIENTED, BEHAVIOR MODIFYING AND/OR SUPPORTIVE, IN AN OFFICE OR OUTPATIENT FACILITY, APPROXIMATELY 45 TO 50 MINUTES (px:CPT4:90806) | PSYCHIATRIC DIAGNOSTIC INTERVIEW EXAMINATION (px:CPT4:90801)														0.174497			0
1	Age: 20-40 | Gender: Female | ABSENCE OF MENSTRUATION (dxo:ICD9:6260) | INSOMNIA, UNSPECIFIED (dxo:ICD9:78052)														0.445255			0
1	Age: 20-40 | Gender: Female | ABSENCE OF MENSTRUATION (dxo:ICD9:6260) | Last AD: Same & No Remiss | PREGNANT STATE, INCIDENTAL (dxo:ICD9:V222) | SERTRALINE HCL | SUPERVISION OF OTHER NORMAL PREGNANCY (dxo:ICD9:V221)														0.574074			0
1	Age: 20-40 | Gender: Female | ABSENCE OF MENSTRUATION (dxo:ICD9:6260) | Last AD: Same & No Remiss | SERTRALINE HCL														0.363889			0
1	Age: 20-40 | Gender: Female | ABSENCE OF MENSTRUATION (dxo:ICD9:6260) | Last AD: Same & No Remiss | SERTRALINE HCL | SUPERVISION OF OTHER NORMAL PREGNANCY (dxo:ICD9:V221)														0.484277			0
1	Age: 20-40 | Gender: Female | ABSENCE OF MENSTRUATION (dxo:ICD9:6260) | Last AD: Same & Remiss | SERTRALINE HCL														0.533981			0
1	Age: 20-40 | Gender: Female | ABSENCE OF MENSTRUATION (dxo:ICD9:6260) | NONDEPENDENT TOBACCO USE DISORDER (dxo:ICD9:3051)							0.0990099										0
1	Age: 20-40 | Gender: Female | ABSENCE OF MENSTRUATION (dxo:ICD9:6260) | NORETHINDRONE | PREGNANT STATE, INCIDENTAL (dxo:ICD9:V222) | SUPERVISION OF OTHER NORMAL PREGNANCY (dxo:ICD9:V221)														0.466667			0
1	Age: 20-40 | Gender: Female | ABSENCE OF MENSTRUATION (dxo:ICD9:6260) | NORETHINDRONE | SUPERVISION OF OTHER NORMAL PREGNANCY (dxo:ICD9:V221)														0.586592			0
1	Age: 20-40 | Gender: Female | ABSENCE OF MENSTRUATION (dxo:ICD9:6260) | PREGNANT STATE, INCIDENTAL (dxo:ICD9:V222)														0.431016			0
1	Age: 20-40 | Gender: Female | ABSENCE OF MENSTRUATION (dxo:ICD9:6260) | PREGNANT STATE, INCIDENTAL (dxo:ICD9:V222) | SCREENING OF STREPTOCOCCUS B (dxo:ICD9:V286) | SUPERVISION OF OTHER NORMAL PREGNANCY (dxo:ICD9:V221)														0.417808			0
1	Age: 20-40 | Gender: Female | ABSENCE OF MENSTRUATION (dxo:ICD9:6260) | PREGNANT STATE, INCIDENTAL (dxo:ICD9:V222) | SERTRALINE HCL														0.675532			0
1	Age: 20-40 | Gender: Female | ABSENCE OF MENSTRUATION (dxo:ICD9:6260) | PREGNANT STATE, INCIDENTAL (dxo:ICD9:V222) | SERTRALINE HCL | SUPERVISION OF OTHER NORMAL PREGNANCY (dxo:ICD9:V221)														0.646875			0
1	Age: 20-40 | Gender: Female | ABSENCE OF MENSTRUATION (dxo:ICD9:6260) | PREGNANT STATE, INCIDENTAL (dxo:ICD9:V222) | SUPERVISION OF OTHER NORMAL PREGNANCY (dxo:ICD9:V221)														0.464424			0
1	Age: 20-40 | Gender: Female | ABSENCE OF MENSTRUATION (dxo:ICD9:6260) | PREGNANT STATE, INCIDENTAL (dxo:ICD9:V222) | SUPERVISION OF OTHER NORMAL PREGNANCY (dxo:ICD9:V221) | UNSPECIFIED VAGINITIS AND VULVOVAGINITIS (dxo:ICD9:61610)														0.440329			0
1	Age: 20-40 | Gender: Female | ABSENCE OF MENSTRUATION (dxo:ICD9:6260) | ROUTINE GYNECOLOGICAL EXAMINATION (dxo:ICD9:V7231)							0.129386										0
1	Age: 20-40 | Gender: Female | ABSENCE OF MENSTRUATION (dxo:ICD9:6260) | SCREENING EXAMINATION FOR VENEREAL DISEASE (dxo:ICD9:V745)														0.37069			0
1	Age: 20-40 | Gender: Female | ABSENCE OF MENSTRUATION (dxo:ICD9:6260) | SCREENING EXAMINATION FOR VENEREAL DISEASE (dxo:ICD9:V745) | SUPERVISION OF OTHER NORMAL PREGNANCY (dxo:ICD9:V221)														0.478571			0
1	Age: 20-40 | Gender: Female | ABSENCE OF MENSTRUATION (dxo:ICD9:6260) | SCREENING OF STREPTOCOCCUS B (dxo:ICD9:V286) | SUPERVISION OF OTHER NORMAL PREGNANCY (dxo:ICD9:V221)														0.543147			0
1	Age: 20-40 | Gender: Female | ABSENCE OF MENSTRUATION (dxo:ICD9:6260) | SERTRALINE HCL														0.60578			0
1	Age: 20-40 | Gender: Female | ABSENCE OF MENSTRUATION (dxo:ICD9:6260) | SERTRALINE HCL | SUPERVISION OF OTHER NORMAL PREGNANCY (dxo:ICD9:V221)														0.683742			0
1	Age: 20-40 | Gender: Female | ABSENCE OF MENSTRUATION (dxo:ICD9:6260) | SUPERVISION OF OTHER NORMAL PREGNANCY (dxo:ICD9:V221)														0.50172			0
1	Age: 20-40 | Gender: Female | ABSENCE OF MENSTRUATION (dxo:ICD9:6260) | SUPERVISION OF OTHER NORMAL PREGNANCY (dxo:ICD9:V221) | UNSPECIFIED VAGINITIS AND VULVOVAGINITIS (dxo:ICD9:61610)														0.429268			0
1	Age: 20-40 | Gender: Female | ABSENCE OF MENSTRUATION (dxo:ICD9:6260) | UNSPECIFIED SYMPTOM ASSOCIATED WITH FEMALE GENITAL ORGANS (dxo:ICD9:6259)														0.40458			0
1	Age: 20-40 | Gender: Female | ABSENCE OF MENSTRUATION (dxo:ICD9:6260) | UNSPECIFIED VAGINITIS AND VULVOVAGINITIS (dxo:ICD9:61610)														0.389078			0
3	Age: 20-40 | Gender: Female | ACETAMINOPHEN WITH CODEINE			0.4											0.428571		0.45	0.05
1	Age: 20-40 | Gender: Female | ACUTE GASTRITIS WITHOUT MENTION OF HEMORRHAGE (dxo:ICD9:53500)			0.383333														0
2	Age: 20-40 | Gender: Female | ACUTE SINUSITIS, UNSPECIFIED (dxo:ICD9:4619)			0.469388											0.518182			0.0487941
2	Age: 20-40 | Gender: Female | ACUTE SINUSITIS, UNSPECIFIED (dxo:ICD9:4619) | AZITHROMYCIN			0.445312											0.561728			0.116416
1	Age: 20-40 | Gender: Female | ACUTE SINUSITIS, UNSPECIFIED (dxo:ICD9:4619) | CITALOPRAM HYDROBROMIDE			0.639344														0
1	Age: 20-40 | Gender: Female | ACUTE SINUSITIS, UNSPECIFIED (dxo:ICD9:4619) | DEPRESSIVE DISORDER, NOT ELSEWHERE CLASSIFIED (dxo:ICD9:311)			0.54955														0
1	Age: 20-40 | Gender: Female | ACUTE SINUSITIS, UNSPECIFIED (dxo:ICD9:4619) | SERTRALINE HCL														0.591241			0
1	Age: 20-40 | Gender: Female | ACUTE TONSILLITIS (dxo:ICD9:463)											0.136364						0
2	Age: 20-40 | Gender: Female | ACUTE UPPER RESPIRATORY INFECTIONS OF UNSPECIFIED SITE (dxo:ICD9:4659)			0.493333					0.437729									0.0556044
1	Age: 20-40 | Gender: Female | ACUTE UPPER RESPIRATORY INFECTIONS OF UNSPECIFIED SITE (dxo:ICD9:4659) | FLUOXETINE HCL								0.61745									0
1	Age: 20-40 | Gender: Female | ACUTE UPPER RESPIRATORY INFECTIONS OF UNSPECIFIED SITE (dxo:ICD9:4659) | ROUTINE GYNECOLOGICAL EXAMINATION (dxo:ICD9:V7231)								0.407035									0
2	Age: 20-40 | Gender: Female | ADJUSTMENT DISORDER WITH ANXIETY (dxo:ICD9:30924)							0.140187							0.450331			0.310144
1	Age: 20-40 | Gender: Female | ADJUSTMENT DISORDER WITH ANXIETY (dxo:ICD9:30924) | INDIVIDUAL PSYCHOTHERAPY, INSIGHT ORIENTED, BEHAVIOR MODIFYING AND/OR SUPPORTIVE, IN AN OFFICE OR OUTPATIENT FACILITY, APPROXIMATELY 45 TO 50 MINUTES (px:CPT4:90806)														0.19			0
2	Age: 20-40 | Gender: Female | ADJUSTMENT DISORDER WITH ANXIETY (dxo:ICD9:30924) | INDIVIDUAL PSYCHOTHERAPY, INSIGHT ORIENTED, BEHAVIOR MODIFYING AND/OR SUPPORTIVE, IN AN OFFICE OR OUTPATIENT FACILITY, APPROXIMATELY 45 TO 50 MINUTES (px:CPT4:90806) | PSYCHIATRIC DIAGNOSTIC INTERVIEW EXAMINATION (px:CPT4:90801)							0.075188							0.265			0.189812
5	Age: 20-40 | Gender: Female | ADJUSTMENT DISORDER WITH DEPRESSED MOOD (dxo:ICD9:3090)		0.0227273	0.427083				0.112601	0.457895						0.48494			0.462212
1	Age: 20-40 | Gender: Female | ADJUSTMENT DISORDER WITH DEPRESSED MOOD (dxo:ICD9:3090) | FLUOXETINE HCL								0.6									0
3	Age: 20-40 | Gender: Female | ADJUSTMENT DISORDER WITH DEPRESSED MOOD (dxo:ICD9:3090) | INDIVIDUAL PSYCHOTHERAPY, INSIGHT ORIENTED, BEHAVIOR MODIFYING AND/OR SUPPORTIVE, IN AN OFFICE OR OUTPATIENT FACILITY, APPROXIMATELY 45 TO 50 MINUTES (px:CPT4:90806)							0.0743243	0.242991						0.318182			0.243857
4	Age: 20-40 | Gender: Female | ADJUSTMENT DISORDER WITH DEPRESSED MOOD (dxo:ICD9:3090) | INDIVIDUAL PSYCHOTHERAPY, INSIGHT ORIENTED, BEHAVIOR MODIFYING AND/OR SUPPORTIVE, IN AN OFFICE OR OUTPATIENT FACILITY, APPROXIMATELY 45 TO 50 MINUTES (px:CPT4:90806) | PSYCHIATRIC DIAGNOSTIC INTERVIEW EXAMINATION (px:CPT4:90801)			0.227848				0.0685921	0.160428						0.196507			0.159256
1	Age: 20-40 | Gender: Female | ADJUSTMENT DISORDER WITH DEPRESSED MOOD (dxo:ICD9:3090) | INDIVIDUAL PSYCHOTHERAPY, INSIGHT ORIENTED, BEHAVIOR MODIFYING AND/OR SUPPORTIVE, IN AN OFFICE OR OUTPATIENT FACILITY, APPROXIMATELY 45 TO 50 MINUTES (px:CPT4:90806) | PSYCHIATRIC DIAGNOSTIC INTERVIEW EXAMINATION (px:CPT4:90801) | ROUTINE GYNECOLOGICAL EXAMINATION (dxo:ICD9:V7231)							0.0608696										0
2	Age: 20-40 | Gender: Female | ADJUSTMENT DISORDER WITH DEPRESSED MOOD (dxo:ICD9:3090) | PSYCHIATRIC DIAGNOSTIC INTERVIEW EXAMINATION (px:CPT4:90801)		0.023622					0.0961538										0.0725318
1	Age: 20-40 | Gender: Female | ADJUSTMENT DISORDER WITH DEPRESSED MOOD (dxo:ICD9:3090) | ROUTINE GYNECOLOGICAL EXAMINATION (dxo:ICD9:V7231)							0.116883										0
1	Age: 20-40 | Gender: Female | ADJUSTMENT DISORDER WITH DEPRESSED MOOD (dxo:ICD9:3090) | SERTRALINE HCL														0.645161			0
5	Age: 20-40 | Gender: Female | ADJUSTMENT DISORDER WITH MIXED ANXIETY AND DEPRESSED MOOD (dxo:ICD9:30928)		0.0271335	0.430622				0.141304	0.392857						0.434505			0.407371
1	Age: 20-40 | Gender: Female | ADJUSTMENT DISORDER WITH MIXED ANXIETY AND DEPRESSED MOOD (dxo:ICD9:30928) | ANXIETY STATE, UNSPECIFIED (dxo:ICD9:30000)		0.00943396															0
1	Age: 20-40 | Gender: Female | ADJUSTMENT DISORDER WITH MIXED ANXIETY AND DEPRESSED MOOD (dxo:ICD9:30928) | ANXIETY STATE, UNSPECIFIED (dxo:ICD9:30000) | INDIVIDUAL PSYCHOTHERAPY, INSIGHT ORIENTED, BEHAVIOR MODIFYING AND/OR SUPPORTIVE, IN AN OFFICE OR OUTPATIENT FACILITY, APPROXIMATELY 45 TO 50 MINUTES (px:CPT4:90806)							0.0598291										0
1	Age: 20-40 | Gender: Female | ADJUSTMENT DISORDER WITH MIXED ANXIETY AND DEPRESSED MOOD (dxo:ICD9:30928) | ANXIETY STATE, UNSPECIFIED (dxo:ICD9:30000) | INDIVIDUAL PSYCHOTHERAPY, INSIGHT ORIENTED, BEHAVIOR MODIFYING AND/OR SUPPORTIVE, IN AN OFFICE OR OUTPATIENT FACILITY, APPROXIMATELY 45 TO 50 MINUTES (px:CPT4:90806) | PSYCHIATRIC DIAGNOSTIC INTERVIEW EXAMINATION (px:CPT4:90801)							0.0766667										0
1	Age: 20-40 | Gender: Female | ADJUSTMENT DISORDER WITH MIXED ANXIETY AND DEPRESSED MOOD (dxo:ICD9:30928) | ANXIETY STATE, UNSPECIFIED (dxo:ICD9:30000) | PSYCHIATRIC DIAGNOSTIC EVALUATION (px:CPT4:90791) | PSYCHOTHERAPY, 45 MINUTES WITH PATIENT (px:CPT4:90834)							0.0854701										0
1	Age: 20-40 | Gender: Female | ADJUSTMENT DISORDER WITH MIXED ANXIETY AND DEPRESSED MOOD (dxo:ICD9:30928) | ANXIETY STATE, UNSPECIFIED (dxo:ICD9:30000) | PSYCHIATRIC DIAGNOSTIC INTERVIEW EXAMINATION (px:CPT4:90801)		0.00943396															0
1	Age: 20-40 | Gender: Female | ADJUSTMENT DISORDER WITH MIXED ANXIETY AND DEPRESSED MOOD (dxo:ICD9:30928) | BUPROPION HCL		0.0275862															0
1	Age: 20-40 | Gender: Female | ADJUSTMENT DISORDER WITH MIXED ANXIETY AND DEPRESSED MOOD (dxo:ICD9:30928) | BUPROPION HCL | ESCITALOPRAM OXALATE | Last AD: Diff & No Remiss		0.0377358															0
1	Age: 20-40 | Gender: Female | ADJUSTMENT DISORDER WITH MIXED ANXIETY AND DEPRESSED MOOD (dxo:ICD9:30928) | BUPROPION HCL | Last AD: Same & No Remiss		0.0152091															0
1	Age: 20-40 | Gender: Female | ADJUSTMENT DISORDER WITH MIXED ANXIETY AND DEPRESSED MOOD (dxo:ICD9:30928) | BUPROPION HCL | Last AD: Same & No Remiss | PSYCHIATRIC DIAGNOSTIC INTERVIEW EXAMINATION (px:CPT4:90801)		0.0191083															0
1	Age: 20-40 | Gender: Female | ADJUSTMENT DISORDER WITH MIXED ANXIETY AND DEPRESSED MOOD (dxo:ICD9:30928) | BUPROPION HCL | PSYCHIATRIC DIAGNOSTIC INTERVIEW EXAMINATION (px:CPT4:90801)		0.0337079															0
1	Age: 20-40 | Gender: Female | ADJUSTMENT DISORDER WITH MIXED ANXIETY AND DEPRESSED MOOD (dxo:ICD9:30928) | CITALOPRAM HYDROBROMIDE | INDIVIDUAL PSYCHOTHERAPY, INSIGHT ORIENTED, BEHAVIOR MODIFYING AND/OR SUPPORTIVE, IN AN OFFICE OR OUTPATIENT FACILITY, APPROXIMATELY 45 TO 50 MINUTES (px:CPT4:90806)			0.384														0
1	Age: 20-40 | Gender: Female | ADJUSTMENT DISORDER WITH MIXED ANXIETY AND DEPRESSED MOOD (dxo:ICD9:30928) | CITALOPRAM HYDROBROMIDE | INDIVIDUAL PSYCHOTHERAPY, INSIGHT ORIENTED, BEHAVIOR MODIFYING AND/OR SUPPORTIVE, IN AN OFFICE OR OUTPATIENT FACILITY, APPROXIMATELY 45 TO 50 MINUTES (px:CPT4:90806) | Last AD: Same & No Remiss | PSYCHIATRIC DIAGNOSTIC INTERVIEW EXAMINATION (px:CPT4:90801)			0.28125														0
1	Age: 20-40 | Gender: Female | ADJUSTMENT DISORDER WITH MIXED ANXIETY AND DEPRESSED MOOD (dxo:ICD9:30928) | CITALOPRAM HYDROBROMIDE | INDIVIDUAL PSYCHOTHERAPY, INSIGHT ORIENTED, BEHAVIOR MODIFYING AND/OR SUPPORTIVE, IN AN OFFICE OR OUTPATIENT FACILITY, APPROXIMATELY 45 TO 50 MINUTES (px:CPT4:90806) | PSYCHIATRIC DIAGNOSTIC INTERVIEW EXAMINATION (px:CPT4:90801)			0.271605														0
1	Age: 20-40 | Gender: Female | ADJUSTMENT DISORDER WITH MIXED ANXIETY AND DEPRESSED MOOD (dxo:ICD9:30928) | CITALOPRAM HYDROBROMIDE | Last AD: Diff & No Remiss		0.00847458															0
1	Age: 20-40 | Gender: Female | ADJUSTMENT DISORDER WITH MIXED ANXIETY AND DEPRESSED MOOD (dxo:ICD9:30928) | DEPRESSIVE DISORDER, NOT ELSEWHERE CLASSIFIED (dxo:ICD9:311) | PSYCHIATRIC DIAGNOSTIC INTERVIEW EXAMINATION (px:CPT4:90801)		0.0185185															0
2	Age: 20-40 | Gender: Female | ADJUSTMENT DISORDER WITH MIXED ANXIETY AND DEPRESSED MOOD (dxo:ICD9:30928) | ESCITALOPRAM OXALATE		0.0176991					0.189394										0.171695
1	Age: 20-40 | Gender: Female | ADJUSTMENT DISORDER WITH MIXED ANXIETY AND DEPRESSED MOOD (dxo:ICD9:30928) | ESCITALOPRAM OXALATE | INDIVIDUAL PSYCHOTHERAPY, INSIGHT ORIENTED, BEHAVIOR MODIFYING AND/OR SUPPORTIVE, IN AN OFFICE OR OUTPATIENT FACILITY, APPROXIMATELY 45 TO 50 MINUTES (px:CPT4:90806)							0.166667										0
1	Age: 20-40 | Gender: Female | ADJUSTMENT DISORDER WITH MIXED ANXIETY AND DEPRESSED MOOD (dxo:ICD9:30928) | ESCITALOPRAM OXALATE | INDIVIDUAL PSYCHOTHERAPY, INSIGHT ORIENTED, BEHAVIOR MODIFYING AND/OR SUPPORTIVE, IN AN OFFICE OR OUTPATIENT FACILITY, APPROXIMATELY 45 TO 50 MINUTES (px:CPT4:90806) | Last AD: Same & No Remiss							0.115789										0
1	Age: 20-40 | Gender: Female | ADJUSTMENT DISORDER WITH MIXED ANXIETY AND DEPRESSED MOOD (dxo:ICD9:30928) | ESCITALOPRAM OXALATE | INDIVIDUAL PSYCHOTHERAPY, INSIGHT ORIENTED, BEHAVIOR MODIFYING AND/OR SUPPORTIVE, IN AN OFFICE OR OUTPATIENT FACILITY, APPROXIMATELY 45 TO 50 MINUTES (px:CPT4:90806) | Last AD: Same & No Remiss | PSYCHIATRIC DIAGNOSTIC INTERVIEW EXAMINATION (px:CPT4:90801)							0.106195										0
2	Age: 20-40 | Gender: Female | ADJUSTMENT DISORDER WITH MIXED ANXIETY AND DEPRESSED MOOD (dxo:ICD9:30928) | ESCITALOPRAM OXALATE | INDIVIDUAL PSYCHOTHERAPY, INSIGHT ORIENTED, BEHAVIOR MODIFYING AND/OR SUPPORTIVE, IN AN OFFICE OR OUTPATIENT FACILITY, APPROXIMATELY 45 TO 50 MINUTES (px:CPT4:90806) | PSYCHIATRIC DIAGNOSTIC INTERVIEW EXAMINATION (px:CPT4:90801)			0.271845				0.127168										0.144677
1	Age: 20-40 | Gender: Female | ADJUSTMENT DISORDER WITH MIXED ANXIETY AND DEPRESSED MOOD (dxo:ICD9:30928) | ESCITALOPRAM OXALATE | Last AD: Diff & No Remiss		0.0118343															0
1	Age: 20-40 | Gender: Female | ADJUSTMENT DISORDER WITH MIXED ANXIETY AND DEPRESSED MOOD (dxo:ICD9:30928) | ESCITALOPRAM OXALATE | Last AD: Same & No Remiss							0.0902256										0
1	Age: 20-40 | Gender: Female | ADJUSTMENT DISORDER WITH MIXED ANXIETY AND DEPRESSED MOOD (dxo:ICD9:30928) | ESCITALOPRAM OXALATE | Last AD: Same & No Remiss | PSYCHOTHERAPY, 45 MINUTES WITH PATIENT (px:CPT4:90834)							0.151899										0
1	Age: 20-40 | Gender: Female | ADJUSTMENT DISORDER WITH MIXED ANXIETY AND DEPRESSED MOOD (dxo:ICD9:30928) | ESCITALOPRAM OXALATE | PSYCHOTHERAPY, 45 MINUTES WITH PATIENT (px:CPT4:90834)							0.164706										0
1	Age: 20-40 | Gender: Female | ADJUSTMENT DISORDER WITH MIXED ANXIETY AND DEPRESSED MOOD (dxo:ICD9:30928) | FAMILY PSYCHOTHERAPY (CONJOINT PSYCHOTHERAPY) (WITH PATIENT PRESENT), 50 MINUTES (px:CPT4:90847) | INDIVIDUAL PSYCHOTHERAPY, INSIGHT ORIENTED, BEHAVIOR MODIFYING AND/OR SUPPORTIVE, IN AN OFFICE OR OUTPATIENT FACILITY, APPROXIMATELY 45 TO 50 MINUTES (px:CPT4:90806) | PSYCHIATRIC DIAGNOSTIC IN…														0.210526			0
1	Age: 20-40 | Gender: Female | ADJUSTMENT DISORDER WITH MIXED ANXIETY AND DEPRESSED MOOD (dxo:ICD9:30928) | FLUOXETINE HCL | INDIVIDUAL PSYCHOTHERAPY, INSIGHT ORIENTED, BEHAVIOR MODIFYING AND/OR SUPPORTIVE, IN AN OFFICE OR OUTPATIENT FACILITY, APPROXIMATELY 45 TO 50 MINUTES (px:CPT4:90806)								0.371429									0
1	Age: 20-40 | Gender: Female | ADJUSTMENT DISORDER WITH MIXED ANXIETY AND DEPRESSED MOOD (dxo:ICD9:30928) | FLUOXETINE HCL | INDIVIDUAL PSYCHOTHERAPY, INSIGHT ORIENTED, BEHAVIOR MODIFYING AND/OR SUPPORTIVE, IN AN OFFICE OR OUTPATIENT FACILITY, APPROXIMATELY 45 TO 50 MINUTES (px:CPT4:90806) | Last AD: Same & No Remiss								0.273292									0
1	Age: 20-40 | Gender: Female | ADJUSTMENT DISORDER WITH MIXED ANXIETY AND DEPRESSED MOOD (dxo:ICD9:30928) | FLUOXETINE HCL | INDIVIDUAL PSYCHOTHERAPY, INSIGHT ORIENTED, BEHAVIOR MODIFYING AND/OR SUPPORTIVE, IN AN OFFICE OR OUTPATIENT FACILITY, APPROXIMATELY 45 TO 50 MINUTES (px:CPT4:90806) | Last AD: Same & No Remiss | PSYCHIATRIC DIAGNOSTIC INTERVIEW EXAMINATION (px:CPT4:90801)								0.241546									0
1	Age: 20-40 | Gender: Female | ADJUSTMENT DISORDER WITH MIXED ANXIETY AND DEPRESSED MOOD (dxo:ICD9:30928) | FLUOXETINE HCL | INDIVIDUAL PSYCHOTHERAPY, INSIGHT ORIENTED, BEHAVIOR MODIFYING AND/OR SUPPORTIVE, IN AN OFFICE OR OUTPATIENT FACILITY, APPROXIMATELY 45 TO 50 MINUTES (px:CPT4:90806) | PSYCHIATRIC DIAGNOSTIC INTERVIEW EXAMINATION (px:CPT4:90801)								0.360153									0
1	Age: 20-40 | Gender: Female | ADJUSTMENT DISORDER WITH MIXED ANXIETY AND DEPRESSED MOOD (dxo:ICD9:30928) | GENERALIZED ANXIETY DISORDER (dxo:ICD9:30002)		0.060241															0
1	Age: 20-40 | Gender: Female | ADJUSTMENT DISORDER WITH MIXED ANXIETY AND DEPRESSED MOOD (dxo:ICD9:30928) | GYNECOLOGICAL EXAMINATION (dxo:ICD9:V723) | INDIVIDUAL PSYCHOTHERAPY, INSIGHT ORIENTED, BEHAVIOR MODIFYING AND/OR SUPPORTIVE, IN AN OFFICE OR OUTPATIENT FACILITY, APPROXIMATELY 45 TO 50 MINUTES (px:CPT4:90806)							0.0666667										0
2	Age: 20-40 | Gender: Female | ADJUSTMENT DISORDER WITH MIXED ANXIETY AND DEPRESSED MOOD (dxo:ICD9:30928) | GYNECOLOGICAL EXAMINATION (dxo:ICD9:V723) | INDIVIDUAL PSYCHOTHERAPY, INSIGHT ORIENTED, BEHAVIOR MODIFYING AND/OR SUPPORTIVE, IN AN OFFICE OR OUTPATIENT FACILITY, APPROXIMATELY 45 TO 50 MINUTES (px:CPT4:90806) | PSYCHIATRIC DIAGNOSTIC INTERVIEW EXAMINATION (px:CPT4:90801)			0.191781				0.0611511										0.13063
7	Age: 20-40 | Gender: Female | ADJUSTMENT DISORDER WITH MIXED ANXIETY AND DEPRESSED MOOD (dxo:ICD9:30928) | INDIVIDUAL PSYCHOTHERAPY, INSIGHT ORIENTED, BEHAVIOR MODIFYING AND/OR SUPPORTIVE, IN AN OFFICE OR OUTPATIENT FACILITY, APPROXIMATELY 45 TO 50 MINUTES (px:CPT4:90806)			0.24381				0.0818308	0.205128			0.0608696	0.23		0.227778		0.267717	0.206847
1	Age: 20-40 | Gender: Female | ADJUSTMENT DISORDER WITH MIXED ANXIETY AND DEPRESSED MOOD (dxo:ICD9:30928) | INDIVIDUAL PSYCHOTHERAPY, INSIGHT ORIENTED, BEHAVIOR MODIFYING AND/OR SUPPORTIVE, IN AN OFFICE OR OUTPATIENT FACILITY, APPROXIMATELY 45 TO 50 MINUTES (px:CPT4:90806) | Last AD: Same & No Remiss | PSYCHIATRIC DIAGNOSTIC INTERVIEW EXAMINATION (px:CPT4:90801) | SERTRALINE HCL														0.297203			0
1	Age: 20-40 | Gender: Female | ADJUSTMENT DISORDER WITH MIXED ANXIETY AND DEPRESSED MOOD (dxo:ICD9:30928) | INDIVIDUAL PSYCHOTHERAPY, INSIGHT ORIENTED, BEHAVIOR MODIFYING AND/OR SUPPORTIVE, IN AN OFFICE OR OUTPATIENT FACILITY, APPROXIMATELY 45 TO 50 MINUTES (px:CPT4:90806) | Last AD: Same & No Remiss | SERTRALINE HCL														0.278049			0
1	Age: 20-40 | Gender: Female | ADJUSTMENT DISORDER WITH MIXED ANXIETY AND DEPRESSED MOOD (dxo:ICD9:30928) | INDIVIDUAL PSYCHOTHERAPY, INSIGHT ORIENTED, BEHAVIOR MODIFYING AND/OR SUPPORTIVE, IN AN OFFICE OR OUTPATIENT FACILITY, APPROXIMATELY 45 TO 50 MINUTES (px:CPT4:90806) | PHARMACOLOGIC MANAGEMENT, INCLUDING PRESCRIPTION, USE, AND REVIEW OF MEDICATION WITH NO MORE THAN MINIMAL MEDICAL PSYCHOTHER…							0.0576923										0
9	Age: 20-40 | Gender: Female | ADJUSTMENT DISORDER WITH MIXED ANXIETY AND DEPRESSED MOOD (dxo:ICD9:30928) | INDIVIDUAL PSYCHOTHERAPY, INSIGHT ORIENTED, BEHAVIOR MODIFYING AND/OR SUPPORTIVE, IN AN OFFICE OR OUTPATIENT FACILITY, APPROXIMATELY 45 TO 50 MINUTES (px:CPT4:90806) | PSYCHIATRIC DIAGNOSTIC INTERVIEW EXAMINATION (px:CPT4:90801)		0.0454545	0.208022			0.209677	0.0629322	0.194661			0.119835	0.2		0.198592		0.218884	0.17343
1	Age: 20-40 | Gender: Female | ADJUSTMENT DISORDER WITH MIXED ANXIETY AND DEPRESSED MOOD (dxo:ICD9:30928) | INDIVIDUAL PSYCHOTHERAPY, INSIGHT ORIENTED, BEHAVIOR MODIFYING AND/OR SUPPORTIVE, IN AN OFFICE OR OUTPATIENT FACILITY, APPROXIMATELY 45 TO 50 MINUTES (px:CPT4:90806) | PSYCHIATRIC DIAGNOSTIC INTERVIEW EXAMINATION (px:CPT4:90801) | ROUTINE GYNECOLOGICAL EXAMINATION (dxo:ICD9:V7231)							0.0536723										0
1	Age: 20-40 | Gender: Female | ADJUSTMENT DISORDER WITH MIXED ANXIETY AND DEPRESSED MOOD (dxo:ICD9:30928) | INDIVIDUAL PSYCHOTHERAPY, INSIGHT ORIENTED, BEHAVIOR MODIFYING AND/OR SUPPORTIVE, IN AN OFFICE OR OUTPATIENT FACILITY, APPROXIMATELY 45 TO 50 MINUTES (px:CPT4:90806) | PSYCHIATRIC DIAGNOSTIC INTERVIEW EXAMINATION (px:CPT4:90801) | SERTRALINE HCL														0.308917			0
1	Age: 20-40 | Gender: Female | ADJUSTMENT DISORDER WITH MIXED ANXIETY AND DEPRESSED MOOD (dxo:ICD9:30928) | INDIVIDUAL PSYCHOTHERAPY, INSIGHT ORIENTED, BEHAVIOR MODIFYING AND/OR SUPPORTIVE, IN AN OFFICE OR OUTPATIENT FACILITY, APPROXIMATELY 45 TO 50 MINUTES (px:CPT4:90806) | PSYCHIATRIC DIAGNOSTIC INTERVIEW EXAMINATION (px:CPT4:90801) | SUPERVISION OF OTHER NORMAL PREGNANCY (dxo:ICD9:V221)														0.245763			0
1	Age: 20-40 | Gender: Female | ADJUSTMENT DISORDER WITH MIXED ANXIETY AND DEPRESSED MOOD (dxo:ICD9:30928) | INDIVIDUAL PSYCHOTHERAPY, INSIGHT ORIENTED, BEHAVIOR MODIFYING AND/OR SUPPORTIVE, IN AN OFFICE OR OUTPATIENT FACILITY, APPROXIMATELY 45 TO 50 MINUTES (px:CPT4:90806) | ROUTINE GYNECOLOGICAL EXAMINATION (dxo:ICD9:V7231)							0.0882353										0
1	Age: 20-40 | Gender: Female | ADJUSTMENT DISORDER WITH MIXED ANXIETY AND DEPRESSED MOOD (dxo:ICD9:30928) | INDIVIDUAL PSYCHOTHERAPY, INSIGHT ORIENTED, BEHAVIOR MODIFYING AND/OR SUPPORTIVE, IN AN OFFICE OR OUTPATIENT FACILITY, APPROXIMATELY 45 TO 50 MINUTES (px:CPT4:90806) | SERTRALINE HCL														0.374532			0
1	Age: 20-40 | Gender: Female | ADJUSTMENT DISORDER WITH MIXED ANXIETY AND DEPRESSED MOOD (dxo:ICD9:30928) | Last AD: Diff & No Remiss | SERTRALINE HCL		0.00675676															0
1	Age: 20-40 | Gender: Female | ADJUSTMENT DISORDER WITH MIXED ANXIETY AND DEPRESSED MOOD (dxo:ICD9:30928) | NONDEPENDENT TOBACCO USE DISORDER (dxo:ICD9:3051)		0.0314136															0
2	Age: 20-40 | Gender: Female | ADJUSTMENT DISORDER WITH MIXED ANXIETY AND DEPRESSED MOOD (dxo:ICD9:30928) | PSYCHIATRIC DIAGNOSTIC EVALUATION (px:CPT4:90791)							0.109244							0.241379			0.132136
4	Age: 20-40 | Gender: Female | ADJUSTMENT DISORDER WITH MIXED ANXIETY AND DEPRESSED MOOD (dxo:ICD9:30928) | PSYCHIATRIC DIAGNOSTIC EVALUATION (px:CPT4:90791) | PSYCHOTHERAPY, 45 MINUTES WITH PATIENT (px:CPT4:90834)			0.162162				0.071875	0.204545						0.199584			0.13267
1	Age: 20-40 | Gender: Female | ADJUSTMENT DISORDER WITH MIXED ANXIETY AND DEPRESSED MOOD (dxo:ICD9:30928) | PSYCHIATRIC DIAGNOSTIC EVALUATION (px:CPT4:90791) | PSYCHOTHERAPY, 45 MINUTES WITH PATIENT (px:CPT4:90834) | PSYCHOTHERAPY, 60 MINUTES WITH PATIENT (px:CPT4:90837)							0.0961538										0
1	Age: 20-40 | Gender: Female | ADJUSTMENT DISORDER WITH MIXED ANXIETY AND DEPRESSED MOOD (dxo:ICD9:30928) | PSYCHIATRIC DIAGNOSTIC EVALUATION (px:CPT4:90791) | PSYCHOTHERAPY, 45 MINUTES WITH PATIENT (px:CPT4:90834) | ROUTINE GYNECOLOGICAL EXAMINATION (dxo:ICD9:V7231)							0.0860927										0
1	Age: 20-40 | Gender: Female | ADJUSTMENT DISORDER WITH MIXED ANXIETY AND DEPRESSED MOOD (dxo:ICD9:30928) | PSYCHIATRIC DIAGNOSTIC EVALUATION (px:CPT4:90791) | PSYCHOTHERAPY, 45 MINUTES WITH PATIENT (px:CPT4:90834) | SERTRALINE HCL														0.427273			0
5	Age: 20-40 | Gender: Female | ADJUSTMENT DISORDER WITH MIXED ANXIETY AND DEPRESSED MOOD (dxo:ICD9:30928) | PSYCHIATRIC DIAGNOSTIC INTERVIEW EXAMINATION (px:CPT4:90801)		0.0260664	0.232628				0.0657596	0.250871						0.279826			0.25376
1	Age: 20-40 | Gender: Female | ADJUSTMENT DISORDER WITH MIXED ANXIETY AND DEPRESSED MOOD (dxo:ICD9:30928) | PSYCHIATRIC DIAGNOSTIC INTERVIEW EXAMINATION (px:CPT4:90801) | ROUTINE GYNECOLOGICAL EXAMINATION (dxo:ICD9:V7231)							0.05										0
4	Age: 20-40 | Gender: Female | ADJUSTMENT DISORDER WITH MIXED ANXIETY AND DEPRESSED MOOD (dxo:ICD9:30928) | PSYCHOTHERAPY, 45 MINUTES WITH PATIENT (px:CPT4:90834)			0.206349				0.0759241	0.294964						0.193333			0.21904
1	Age: 20-40 | Gender: Female | ADJUSTMENT DISORDER WITH MIXED ANXIETY AND DEPRESSED MOOD (dxo:ICD9:30928) | PSYCHOTHERAPY, 45 MINUTES WITH PATIENT (px:CPT4:90834) | PSYCHOTHERAPY, 60 MINUTES WITH PATIENT (px:CPT4:90837)							0.0632911										0
1	Age: 20-40 | Gender: Female | ADJUSTMENT DISORDER WITH MIXED ANXIETY AND DEPRESSED MOOD (dxo:ICD9:30928) | PSYCHOTHERAPY, 45 MINUTES WITH PATIENT (px:CPT4:90834) | ROUTINE GYNECOLOGICAL EXAMINATION (dxo:ICD9:V7231)							0.0660377										0
2	Age: 20-40 | Gender: Female | ADJUSTMENT DISORDER WITH MIXED ANXIETY AND DEPRESSED MOOD (dxo:ICD9:30928) | SERTRALINE HCL		0.0530973												0.593496			0.540399
4	Age: 20-40 | Gender: Female | ALBUTEROL		0.019544	0.454389									0.380952				0.541353	0.521809
1	Age: 20-40 | Gender: Female | ALBUTEROL | CITALOPRAM HYDROBROMIDE			0.575														0
1	Age: 20-40 | Gender: Female | ALBUTEROL | GYNECOLOGICAL EXAMINATION (dxo:ICD9:V723)			0.487952														0
2	Age: 20-40 | Gender: Female | ALBUTEROL SULFATE							0.164835									0.463768	0.298933
1	Age: 20-40 | Gender: Female | ALBUTEROL SULFATE | ROUTINE GYNECOLOGICAL EXAMINATION (dxo:ICD9:V7231)							0.14433										0
1	Age: 20-40 | Gender: Female | ALBUTEROL SULFATE | VENLAFAXINE HCL																0.683333	0
1	Age: 20-40 | Gender: Female | ALLERGY, UNSPECIFIED NOT ELSEWHERE CLASSIFIED (dxo:ICD9:9953)			0.347826														0
6	Age: 20-40 | Gender: Female | ALPRAZOLAM		0.0333333	0.430464				0.165236	0.452941						0.457123		0.501567	0.468234
2	Age: 20-40 | Gender: Female | ALPRAZOLAM | ANXIETY STATE, UNSPECIFIED (dxo:ICD9:30000)							0.165992	0.330882									0.16489
1	Age: 20-40 | Gender: Female | ALPRAZOLAM | ANXIETY STATE, UNSPECIFIED (dxo:ICD9:30000) | DEPRESSIVE DISORDER, NOT ELSEWHERE CLASSIFIED (dxo:ICD9:311)							0.15748										0
1	Age: 20-40 | Gender: Female | ALPRAZOLAM | ANXIETY STATE, UNSPECIFIED (dxo:ICD9:30000) | ROUTINE GYNECOLOGICAL EXAMINATION (dxo:ICD9:V7231)							0.138095										0
1	Age: 20-40 | Gender: Female | ALPRAZOLAM | BUPROPION HCL		0.057971															0
1	Age: 20-40 | Gender: Female | ALPRAZOLAM | BUPROPION HCL | Last AD: Same & No Remiss		0.0176991															0
1	Age: 20-40 | Gender: Female | ALPRAZOLAM | CITALOPRAM HYDROBROMIDE			0.60274														0
1	Age: 20-40 | Gender: Female | ALPRAZOLAM | CITALOPRAM HYDROBROMIDE | Last AD: Same & No Remiss			0.405172														0
2	Age: 20-40 | Gender: Female | ALPRAZOLAM | DEPRESSIVE DISORDER, NOT ELSEWHERE CLASSIFIED (dxo:ICD9:311)			0.54902													0.54386	0.00515996
1	Age: 20-40 | Gender: Female | ALPRAZOLAM | ESCITALOPRAM OXALATE							0.272727										0
1	Age: 20-40 | Gender: Female | ALPRAZOLAM | ESCITALOPRAM OXALATE | Last AD: Same & No Remiss							0.141509										0
1	Age: 20-40 | Gender: Female | ALPRAZOLAM | ESCITALOPRAM OXALATE | ROUTINE GYNECOLOGICAL EXAMINATION (dxo:ICD9:V7231)							0.3										0
1	Age: 20-40 | Gender: Female | ALPRAZOLAM | FLUOXETINE HCL								0.579235									0
1	Age: 20-40 | Gender: Female | ALPRAZOLAM | GYNECOLOGICAL EXAMINATION (dxo:ICD9:V723)														0.551546			0
1	Age: 20-40 | Gender: Female | ALPRAZOLAM | HYDROCODONE/ACETAMINOPHEN							0.160714										0
1	Age: 20-40 | Gender: Female | ALPRAZOLAM | Last AD: Same & No Remiss | SERTRALINE HCL														0.403175			0
1	Age: 20-40 | Gender: Female | ALPRAZOLAM | Last AD: Same & Remiss | SERTRALINE HCL														0.571429			0
1	Age: 20-40 | Gender: Female | ALPRAZOLAM | PANIC DISORDER WITHOUT AGORAPHOBIA (dxo:ICD9:30001)														0.375			0
2	Age: 20-40 | Gender: Female | ALPRAZOLAM | ROUTINE GYNECOLOGICAL EXAMINATION (dxo:ICD9:V7231)		0.039604					0.113573										0.0739694
1	Age: 20-40 | Gender: Female | ALPRAZOLAM | SERTRALINE HCL														0.589971			0
1	Age: 20-40 | Gender: Female | ALPRAZOLAM | UNSPECIFIED SYMPTOM ASSOCIATED WITH FEMALE GENITAL ORGANS (dxo:ICD9:6259)														0.392857			0
1	Age: 20-40 | Gender: Female | ALPRAZOLAM | UNSPECIFIED VAGINITIS AND VULVOVAGINITIS (dxo:ICD9:61610)														0.445545			0
14	Age: 20-40 | Gender: Female | AMITRIPTYLINE HCL	0.0310186	0.0346495	0.382789	0.405063		0.314941	0.134339	0.382239	0.190083	0.0487805	0.298204	0.276392		0.409733	0.0139535	0.407713	0.39578
7	Age: 20-40 | Gender: Female | AMITRIPTYLINE HCL | BUPROPION HCL	0.0457038	0.0588235				0.285714	0.141667	0.47619			0.257666					0.366667	0.430487
2	Age: 20-40 | Gender: Female | AMITRIPTYLINE HCL | BUPROPION HCL | CITALOPRAM HYDROBROMIDE			0.419048								0.282609						0.136439
1	Age: 20-40 | Gender: Female | AMITRIPTYLINE HCL | BUPROPION HCL | DULOXETINE HCL											0.291866						0
2	Age: 20-40 | Gender: Female | AMITRIPTYLINE HCL | BUPROPION HCL | ESCITALOPRAM OXALATE							0.241379				0.210884						0.030495
3	Age: 20-40 | Gender: Female | AMITRIPTYLINE HCL | BUPROPION HCL | FLUOXETINE HCL		0.0378788						0.468966			0.31856						0.431087
1	Age: 20-40 | Gender: Female | AMITRIPTYLINE HCL | BUPROPION HCL | FLUOXETINE HCL | Last AD: Same & No Remiss											0.4375						0
1	Age: 20-40 | Gender: Female | AMITRIPTYLINE HCL | BUPROPION HCL | HEADACHE (dxo:ICD9:7840)	0.0330579																0
1	Age: 20-40 | Gender: Female | AMITRIPTYLINE HCL | BUPROPION HCL | LAMOTRIGINE											0.103004						0
1	Age: 20-40 | Gender: Female | AMITRIPTYLINE HCL | BUPROPION HCL | LAMOTRIGINE | TRAZODONE HCL											0.113821						0
3	Age: 20-40 | Gender: Female | AMITRIPTYLINE HCL | BUPROPION HCL | Last AD: Diff & No Remiss	0.0333333	0.0535433									0.153285						0.119951
1	Age: 20-40 | Gender: Female | AMITRIPTYLINE HCL | BUPROPION HCL | Last AD: Diff & No Remiss | Num Previous Antidep: 2,3		0.0386266															0
1	Age: 20-40 | Gender: Female | AMITRIPTYLINE HCL | BUPROPION HCL | Last AD: Diff & No Remiss | Num Previous Episodes: 2+											0.150943						0
2	Age: 20-40 | Gender: Female | AMITRIPTYLINE HCL | BUPROPION HCL | Last AD: Same & No Remiss		0.0337838									0.193182						0.159398
1	Age: 20-40 | Gender: Female | AMITRIPTYLINE HCL | BUPROPION HCL | Last AD: Same & No Remiss | SERTRALINE HCL											0.390244						0
1	Age: 20-40 | Gender: Female | AMITRIPTYLINE HCL | BUPROPION HCL | Last AD: Same & Remiss											0.506579						0
1	Age: 20-40 | Gender: Female | AMITRIPTYLINE HCL | BUPROPION HCL | MAJOR DEPRESSIVE DISORDER, RECURRENT EPISODE, UNSPECIFIED (dxo:ICD9:29630)											0.525316						0
1	Age: 20-40 | Gender: Female | AMITRIPTYLINE HCL | BUPROPION HCL | MAJOR DEPRESSIVE DISORDER, RECURRENT EPISODE, UNSPECIFIED (dxo:ICD9:29630) | TRAZODONE HCL											0.456647						0
1	Age: 20-40 | Gender: Female | AMITRIPTYLINE HCL | BUPROPION HCL | Num Previous Antidep: 4+											0.273743						0
1	Age: 20-40 | Gender: Female | AMITRIPTYLINE HCL | BUPROPION HCL | Num Previous Antidep: 4+ | TRAZODONE HCL											0.222807						0
1	Age: 20-40 | Gender: Female | AMITRIPTYLINE HCL | BUPROPION HCL | Num Previous Antidep: 4+ | VENLAFAXINE HCL											0.266667						0
1	Age: 20-40 | Gender: Female | AMITRIPTYLINE HCL | BUPROPION HCL | PAROXETINE HCL											0.210526						0
3	Age: 20-40 | Gender: Female | AMITRIPTYLINE HCL | BUPROPION HCL | SERTRALINE HCL		0.0487805									0.335277			0.438356			0.389576
2	Age: 20-40 | Gender: Female | AMITRIPTYLINE HCL | BUPROPION HCL | TRAZODONE HCL		0.0700637									0.182306						0.112242
2	Age: 20-40 | Gender: Female | AMITRIPTYLINE HCL | BUPROPION HCL | VENLAFAXINE HCL											0.294118					0.504762	0.210644
7	Age: 20-40 | Gender: Female | AMITRIPTYLINE HCL | CITALOPRAM HYDROBROMIDE	0.0141988	0.0454545	0.52748				0.150943	0.342105			0.314286			0.333333			0.513282
1	Age: 20-40 | Gender: Female | AMITRIPTYLINE HCL | CITALOPRAM HYDROBROMIDE | HEADACHE (dxo:ICD9:7840)	0.00952381																0
3	Age: 20-40 | Gender: Female | AMITRIPTYLINE HCL | CITALOPRAM HYDROBROMIDE | Last AD: Diff & No Remiss	0.0185185		0.597765								0.368821						0.579247
1	Age: 20-40 | Gender: Female | AMITRIPTYLINE HCL | CITALOPRAM HYDROBROMIDE | Last AD: Diff & No Remiss | Num Previous Antidep: 2,3			0.602837														0
1	Age: 20-40 | Gender: Female | AMITRIPTYLINE HCL | CITALOPRAM HYDROBROMIDE | Last AD: Diff & No Remiss | Num Previous Antidep: 2,3 | Num Previous Episodes: 2+			0.574468														0
2	Age: 20-40 | Gender: Female | AMITRIPTYLINE HCL | CITALOPRAM HYDROBROMIDE | Last AD: Diff & No Remiss | Num Previous Episodes: 2+			0.572917								0.27972						0.293196
2	Age: 20-40 | Gender: Female | AMITRIPTYLINE HCL | CITALOPRAM HYDROBROMIDE | Last AD: Diff & Remiss			0.695652								0.320755						0.374897
2	Age: 20-40 | Gender: Female | AMITRIPTYLINE HCL | CITALOPRAM HYDROBROMIDE | Last AD: Same & No Remiss			0.341667								0.316667						0.025
1	Age: 20-40 | Gender: Female | AMITRIPTYLINE HCL | CITALOPRAM HYDROBROMIDE | Last AD: Same & Remiss											0.490323						0
1	Age: 20-40 | Gender: Female | AMITRIPTYLINE HCL | CITALOPRAM HYDROBROMIDE | Num Previous Episodes: 2+			0.580786														0
2	Age: 20-40 | Gender: Female | AMITRIPTYLINE HCL | CITALOPRAM HYDROBROMIDE | TRAZODONE HCL			0.553333								0.247863						0.30547
1	Age: 20-40 | Gender: Female | AMITRIPTYLINE HCL | CITALOPRAM HYDROBROMIDE | VENLAFAXINE HCL											0.257143						0
1	Age: 20-40 | Gender: Female | AMITRIPTYLINE HCL | DEPRESSIVE DISORDER, NOT ELSEWHERE CLASSIFIED (dxo:ICD9:311)	0.0378378																0
1	Age: 20-40 | Gender: Female | AMITRIPTYLINE HCL | DEPRESSIVE DISORDER, NOT ELSEWHERE CLASSIFIED (dxo:ICD9:311) | HEADACHE (dxo:ICD9:7840) | Last AD: Same & No Remiss	0.0133333																0
1	Age: 20-40 | Gender: Female | AMITRIPTYLINE HCL | DEPRESSIVE DISORDER, NOT ELSEWHERE CLASSIFIED (dxo:ICD9:311) | Last AD: Same & No Remiss	0.017094																0
1	Age: 20-40 | Gender: Female | AMITRIPTYLINE HCL | DESVENLAFAXINE SUCCINATE											0.213333						0
1	Age: 20-40 | Gender: Female | AMITRIPTYLINE HCL | DOXEPIN HCL											0.237805						0
3	Age: 20-40 | Gender: Female | AMITRIPTYLINE HCL | DULOXETINE HCL	0.0516717					0.487864					0.324859						0.436192
1	Age: 20-40 | Gender: Female | AMITRIPTYLINE HCL | DULOXETINE HCL | ESCITALOPRAM OXALATE											0.257143						0
2	Age: 20-40 | Gender: Female | AMITRIPTYLINE HCL | DULOXETINE HCL | Last AD: Diff & No Remiss						0.586047					0.43871						0.147337
1	Age: 20-40 | Gender: Female | AMITRIPTYLINE HCL | DULOXETINE HCL | Last AD: Same & No Remiss											0.375						0
1	Age: 20-40 | Gender: Female | AMITRIPTYLINE HCL | DULOXETINE HCL | Last AD: Same & Remiss											0.535714						0
1	Age: 20-40 | Gender: Female | AMITRIPTYLINE HCL | DULOXETINE HCL | SERTRALINE HCL											0.333333						0
2	Age: 20-40 | Gender: Female | AMITRIPTYLINE HCL | DULOXETINE HCL | TRAZODONE HCL						0.401361					0.276786						0.124575
6	Age: 20-40 | Gender: Female | AMITRIPTYLINE HCL | ESCITALOPRAM OXALATE	0.0355487	0.00806452	0.524752				0.294996				0.240072			0.411215			0.516688
1	Age: 20-40 | Gender: Female | AMITRIPTYLINE HCL | ESCITALOPRAM OXALATE | HEADACHE (dxo:ICD9:7840)	0.0165289																0
3	Age: 20-40 | Gender: Female | AMITRIPTYLINE HCL | ESCITALOPRAM OXALATE | Last AD: Diff & No Remiss	0.0193548						0.301923				0.29588						0.282568
1	Age: 20-40 | Gender: Female | AMITRIPTYLINE HCL | ESCITALOPRAM OXALATE | Last AD: Diff & No Remiss | Num Previous Antidep: 2,3							0.321513										0
1	Age: 20-40 | Gender: Female | AMITRIPTYLINE HCL | ESCITALOPRAM OXALATE | Last AD: Diff & No Remiss | Num Previous Antidep: 2,3 | Num Previous Episodes: 2+							0.287234										0
1	Age: 20-40 | Gender: Female | AMITRIPTYLINE HCL | ESCITALOPRAM OXALATE | Last AD: Diff & No Remiss | Num Previous Episodes: 2+											0.297619						0
2	Age: 20-40 | Gender: Female | AMITRIPTYLINE HCL | ESCITALOPRAM OXALATE | Last AD: Same & No Remiss							0.164286				0.190217						0.0259317
1	Age: 20-40 | Gender: Female | AMITRIPTYLINE HCL | ESCITALOPRAM OXALATE | SERTRALINE HCL											0.248						0
2	Age: 20-40 | Gender: Female | AMITRIPTYLINE HCL | ESCITALOPRAM OXALATE | TRAZODONE HCL							0.278912				0.173469						0.105442
1	Age: 20-40 | Gender: Female | AMITRIPTYLINE HCL | ESCITALOPRAM OXALATE | VENLAFAXINE HCL											0.203704						0
5	Age: 20-40 | Gender: Female | AMITRIPTYLINE HCL | FLUOXETINE HCL	0.0336488	0.0482759					0.161905	0.521441			0.304594						0.487792
1	Age: 20-40 | Gender: Female | AMITRIPTYLINE HCL | FLUOXETINE HCL | HEADACHE (dxo:ICD9:7840)	0.0148148																0
2	Age: 20-40 | Gender: Female | AMITRIPTYLINE HCL | FLUOXETINE HCL | Last AD: Diff & No Remiss	0.0243902										0.353312						0.328922
1	Age: 20-40 | Gender: Female | AMITRIPTYLINE HCL | FLUOXETINE HCL | Last AD: Diff & No Remiss | Num Previous Antidep: 2,3								0.59841									0
1	Age: 20-40 | Gender: Female | AMITRIPTYLINE HCL | FLUOXETINE HCL | Last AD: Diff & No Remiss | Num Previous Antidep: 2,3 | Num Previous Episodes: 2+								0.544803									0
1	Age: 20-40 | Gender: Female | AMITRIPTYLINE HCL | FLUOXETINE HCL | Last AD: Diff & No Remiss | Num Previous Episodes: 2+											0.301775						0
2	Age: 20-40 | Gender: Female | AMITRIPTYLINE HCL | FLUOXETINE HCL | Last AD: Diff & Remiss								0.707483			0.407407						0.300076
1	Age: 20-40 | Gender: Female | AMITRIPTYLINE HCL | FLUOXETINE HCL | Last AD: Diff & Remiss | Num Previous Antidep: 2,3								0.695652									0
2	Age: 20-40 | Gender: Female | AMITRIPTYLINE HCL | FLUOXETINE HCL | Last AD: Same & No Remiss								0.285714			0.316062						0.0303479
1	Age: 20-40 | Gender: Female | AMITRIPTYLINE HCL | FLUOXETINE HCL | Last AD: Same & Remiss											0.581699						0
1	Age: 20-40 | Gender: Female | AMITRIPTYLINE HCL | FLUOXETINE HCL | Num Previous Antidep: 2,3								0.59841									0
1	Age: 20-40 | Gender: Female | AMITRIPTYLINE HCL | FLUOXETINE HCL | PREMENSTRUAL TENSION SYNDROMES (dxo:ICD9:6254)								0.474138									0
2	Age: 20-40 | Gender: Female | AMITRIPTYLINE HCL | FLUOXETINE HCL | TRAZODONE HCL								0.48366			0.283843						0.199817
1	Age: 20-40 | Gender: Female | AMITRIPTYLINE HCL | FLUOXETINE HCL | VENLAFAXINE HCL											0.245614						0
1	Age: 20-40 | Gender: Female | AMITRIPTYLINE HCL | GYNECOLOGICAL EXAMINATION (dxo:ICD9:V723)											0.291339						0
1	Age: 20-40 | Gender: Female | AMITRIPTYLINE HCL | GYNECOLOGICAL EXAMINATION (dxo:ICD9:V723) | Last AD: Diff & No Remiss											0.263566						0
2	Age: 20-40 | Gender: Female | AMITRIPTYLINE HCL | HEADACHE (dxo:ICD9:7840)	0.0127877									0.056701							0.0439133
1	Age: 20-40 | Gender: Female | AMITRIPTYLINE HCL | HEADACHE (dxo:ICD9:7840) | Last AD: Diff & No Remiss										0.0588235							0
1	Age: 20-40 | Gender: Female | AMITRIPTYLINE HCL | HEADACHE (dxo:ICD9:7840) | Last AD: Diff & No Remiss | MIGRAINE, UNSPECIFIED WITHOUT MENTION OF INTRACTABLE MIGRAINE WITHOUT MENTION OF STATUS MIGRAINOSUS (dxo:ICD9:34690)										0.1							0
1	Age: 20-40 | Gender: Female | AMITRIPTYLINE HCL | HEADACHE (dxo:ICD9:7840) | Last AD: Same & No Remiss	0.00761035																0
1	Age: 20-40 | Gender: Female | AMITRIPTYLINE HCL | HEADACHE (dxo:ICD9:7840) | Last AD: Same & No Remiss | MIGRAINE, UNSPECIFIED WITHOUT MENTION OF INTRACTABLE MIGRAINE WITHOUT MENTION OF STATUS MIGRAINOSUS (dxo:ICD9:34690)	0.00273973																0
1	Age: 20-40 | Gender: Female | AMITRIPTYLINE HCL | HEADACHE (dxo:ICD9:7840) | Last AD: Same & No Remiss | ROUTINE GYNECOLOGICAL EXAMINATION (dxo:ICD9:V7231)	0.0124224																0
2	Age: 20-40 | Gender: Female | AMITRIPTYLINE HCL | HEADACHE (dxo:ICD9:7840) | MIGRAINE, UNSPECIFIED WITHOUT MENTION OF INTRACTABLE MIGRAINE WITHOUT MENTION OF STATUS MIGRAINOSUS (dxo:ICD9:34690)	0.00471698									0.0792683							0.0745513
1	Age: 20-40 | Gender: Female | AMITRIPTYLINE HCL | HEADACHE (dxo:ICD9:7840) | SERTRALINE HCL	0.0225564																0
1	Age: 20-40 | Gender: Female | AMITRIPTYLINE HCL | INDIVIDUAL PSYCHOTHERAPY, INSIGHT ORIENTED, BEHAVIOR MODIFYING AND/OR SUPPORTIVE, IN AN OFFICE OR OUTPATIENT FACILITY, APPROXIMATELY 45 TO 50 MINUTES (px:CPT4:90806)							0.0598291										0
1	Age: 20-40 | Gender: Female | AMITRIPTYLINE HCL | INDIVIDUAL PSYCHOTHERAPY, INSIGHT ORIENTED, BEHAVIOR MODIFYING AND/OR SUPPORTIVE, IN AN OFFICE OR OUTPATIENT FACILITY, APPROXIMATELY 45 TO 50 MINUTES (px:CPT4:90806) | PSYCHIATRIC DIAGNOSTIC INTERVIEW EXAMINATION (px:CPT4:90801)											0.130081						0
1	Age: 20-40 | Gender: Female | AMITRIPTYLINE HCL | INDIVIDUAL PSYCHOTHERAPY, INSIGHT ORIENTED, BEHAVIOR MODIFYING AND/OR SUPPORTIVE, IN AN OFFICE OR OUTPATIENT FACILITY, APPROXIMATELY 45 TO 50 MINUTES (px:CPT4:90806) | SERTRALINE HCL														0.357143			0
1	Age: 20-40 | Gender: Female | AMITRIPTYLINE HCL | INDIVIDUAL PSYCHOTHERAPY, INSIGHT ORIENTED, BEHAVIOR MODIFYING AND/OR SUPPORTIVE, IN AN OFFICE OR OUTPATIENT FACILITY, APPROXIMATELY 45 TO 50 MINUTES (px:CPT4:90806) | VENLAFAXINE HCL																0.405941	0
1	Age: 20-40 | Gender: Female | AMITRIPTYLINE HCL | INSOMNIA, UNSPECIFIED (dxo:ICD9:78052) | Last AD: Diff & No Remiss															0		0
1	Age: 20-40 | Gender: Female | AMITRIPTYLINE HCL | LAMOTRIGINE											0.105622						0
1	Age: 20-40 | Gender: Female | AMITRIPTYLINE HCL | LAMOTRIGINE | Num Previous Antidep: 4+ | TRAZODONE HCL											0.0695652						0
1	Age: 20-40 | Gender: Female | AMITRIPTYLINE HCL | LAMOTRIGINE | TRAZODONE HCL											0.0730994						0
11	Age: 20-40 | Gender: Female | AMITRIPTYLINE HCL | Last AD: Diff & No Remiss		0.032	0.369942			0.329305	0.114035	0.388235		0.0212766	0.258065	0.222973		0.445076	0	0.437736	0.445076
1	Age: 20-40 | Gender: Female | AMITRIPTYLINE HCL | Last AD: Diff & No Remiss | Num Previous Antidep: 2,3 | Num Previous Episodes: 2+ | SERTRALINE HCL														0.561224			0
1	Age: 20-40 | Gender: Female | AMITRIPTYLINE HCL | Last AD: Diff & No Remiss | Num Previous Antidep: 2,3 | SERTRALINE HCL														0.654362			0
1	Age: 20-40 | Gender: Female | AMITRIPTYLINE HCL | Last AD: Diff & No Remiss | Num Previous Episodes: 2+											0.266129						0
1	Age: 20-40 | Gender: Female | AMITRIPTYLINE HCL | Last AD: Diff & No Remiss | Num Previous Episodes: 2+ | SERTRALINE HCL											0.37561						0
2	Age: 20-40 | Gender: Female | AMITRIPTYLINE HCL | Last AD: Diff & No Remiss | Num Previous Episodes: 2+ | VENLAFAXINE HCL											0.313725					0.62069	0.306964
1	Age: 20-40 | Gender: Female | AMITRIPTYLINE HCL | Last AD: Diff & No Remiss | PAROXETINE HCL											0.311688						0
2	Age: 20-40 | Gender: Female | AMITRIPTYLINE HCL | Last AD: Diff & No Remiss | SERTRALINE HCL	0.0194805										0.429688						0.410207
1	Age: 20-40 | Gender: Female | AMITRIPTYLINE HCL | Last AD: Diff & No Remiss | SUMATRIPTAN SUCCINATE											0.3						0
2	Age: 20-40 | Gender: Female | AMITRIPTYLINE HCL | Last AD: Diff & No Remiss | TRAZODONE HCL											0.192857				0		0.192857
1	Age: 20-40 | Gender: Female | AMITRIPTYLINE HCL | Last AD: Diff & No Remiss | UNSPECIFIED MYALGIA AND MYOSITIS (dxo:ICD9:7291)						0.333333											0
2	Age: 20-40 | Gender: Female | AMITRIPTYLINE HCL | Last AD: Diff & No Remiss | VENLAFAXINE HCL											0.408377					0.666667	0.25829
1	Age: 20-40 | Gender: Female | AMITRIPTYLINE HCL | Last AD: Diff & Remiss | Num Previous Antidep: 2,3 | SERTRALINE HCL														0.675439			0
3	Age: 20-40 | Gender: Female | AMITRIPTYLINE HCL | Last AD: Diff & Remiss | SERTRALINE HCL	0.0347222										0.403361			0.669492			0.634769
1	Age: 20-40 | Gender: Female | AMITRIPTYLINE HCL | Last AD: Diff & Remiss | VENLAFAXINE HCL																0.716535	0
1	Age: 20-40 | Gender: Female | AMITRIPTYLINE HCL | Last AD: Same & No Remiss	0.0115702																0
1	Age: 20-40 | Gender: Female | AMITRIPTYLINE HCL | Last AD: Same & No Remiss | MIGRAINE, UNSPECIFIED WITHOUT MENTION OF INTRACTABLE MIGRAINE WITHOUT MENTION OF STATUS MIGRAINOSUS (dxo:ICD9:34690)	0.00600601																0
1	Age: 20-40 | Gender: Female | AMITRIPTYLINE HCL | Last AD: Same & No Remiss | Num Previous Episodes: 2+	0.00896861																0
1	Age: 20-40 | Gender: Female | AMITRIPTYLINE HCL | Last AD: Same & No Remiss | PAROXETINE HCL											0.3125						0
1	Age: 20-40 | Gender: Female | AMITRIPTYLINE HCL | Last AD: Same & No Remiss | ROUTINE GYNECOLOGICAL EXAMINATION (dxo:ICD9:V7231)	0.013089																0
3	Age: 20-40 | Gender: Female | AMITRIPTYLINE HCL | Last AD: Same & No Remiss | SERTRALINE HCL	0.0144928										0.410042			0.42236			0.407867
1	Age: 20-40 | Gender: Female | AMITRIPTYLINE HCL | Last AD: Same & No Remiss | VENLAFAXINE HCL											0.381818						0
1	Age: 20-40 | Gender: Female | AMITRIPTYLINE HCL | Last AD: Same & Remiss											0.540914						0
1	Age: 20-40 | Gender: Female | AMITRIPTYLINE HCL | Last AD: Same & Remiss | MAJOR DEPRESSIVE DISORDER, RECURRENT EPISODE, UNSPECIFIED (dxo:ICD9:29630)											0.716667						0
1	Age: 20-40 | Gender: Female | AMITRIPTYLINE HCL | Last AD: Same & Remiss | SERTRALINE HCL											0.59322						0
1	Age: 20-40 | Gender: Female | AMITRIPTYLINE HCL | Last AD: Same & Remiss | TRAZODONE HCL											0.475248						0
1	Age: 20-40 | Gender: Female | AMITRIPTYLINE HCL | Last AD: Same & Remiss | VENLAFAXINE HCL											0.522876						0
1	Age: 20-40 | Gender: Female | AMITRIPTYLINE HCL | MAJOR DEPRESSIVE DISORDER, RECURRENT EPISODE, IN PARTIAL OR UNSPECIFIED REMISSION (dxo:ICD9:29635)											0.596639						0
2	Age: 20-40 | Gender: Female | AMITRIPTYLINE HCL | MAJOR DEPRESSIVE DISORDER, RECURRENT EPISODE, UNSPECIFIED (dxo:ICD9:29630)	0.269091										0.502865						0.233774
1	Age: 20-40 | Gender: Female | AMITRIPTYLINE HCL | MAJOR DEPRESSIVE DISORDER, RECURRENT EPISODE, UNSPECIFIED (dxo:ICD9:29630) | Num Previous Antidep: 4+ | TRAZODONE HCL											0.336634						0
1	Age: 20-40 | Gender: Female | AMITRIPTYLINE HCL | MAJOR DEPRESSIVE DISORDER, RECURRENT EPISODE, UNSPECIFIED (dxo:ICD9:29630) | TRAZODONE HCL											0.398256						0
1	Age: 20-40 | Gender: Female | AMITRIPTYLINE HCL | MIGRAINE, UNSPECIFIED WITHOUT MENTION OF INTRACTABLE MIGRAINE WITHOUT MENTION OF STATUS MIGRAINOSUS (dxo:ICD9:34690)	0.0188679																0
1	Age: 20-40 | Gender: Female | AMITRIPTYLINE HCL | MIRTAZAPINE											0.260417						0
1	Age: 20-40 | Gender: Female | AMITRIPTYLINE HCL | MIRTAZAPINE | Num Previous Antidep: 4+											0.271028						0
1	Age: 20-40 | Gender: Female | AMITRIPTYLINE HCL | MIRTAZAPINE | Num Previous Antidep: 4+ | TRAZODONE HCL											0.210145						0
1	Age: 20-40 | Gender: Female | AMITRIPTYLINE HCL | MIRTAZAPINE | TRAZODONE HCL											0.237288						0
2	Age: 20-40 | Gender: Female | AMITRIPTYLINE HCL | NORTRIPTYLINE HCL	0.0192308										0.298969						0.279738
1	Age: 20-40 | Gender: Female | AMITRIPTYLINE HCL | Num Previous Antidep: 2,3 | PAROXETINE HCL												0.663551					0
1	Age: 20-40 | Gender: Female | AMITRIPTYLINE HCL | Num Previous Antidep: 2,3 | SERTRALINE HCL														0.648903			0
1	Age: 20-40 | Gender: Female | AMITRIPTYLINE HCL | Num Previous Antidep: 4+											0.244499						0
1	Age: 20-40 | Gender: Female | AMITRIPTYLINE HCL | Num Previous Antidep: 4+ | TRAZODONE HCL											0.248132						0
1	Age: 20-40 | Gender: Female | AMITRIPTYLINE HCL | Num Previous Antidep: 4+ | TRAZODONE HCL | VENLAFAXINE HCL											0.282443						0
3	Age: 20-40 | Gender: Female | AMITRIPTYLINE HCL | PAROXETINE HCL	0.0218447										0.313505	0.48735					0.465506
1	Age: 20-40 | Gender: Female | AMITRIPTYLINE HCL | PHARMACOLOGIC MANAGEMENT, INCLUDING PRESCRIPTION, USE, AND REVIEW OF MEDICATION WITH NO MORE THAN MINIMAL MEDICAL PSYCHOTHERAPY (px:CPT4:90862) | VENLAFAXINE HCL																0.291262	0
1	Age: 20-40 | Gender: Female | AMITRIPTYLINE HCL | PRAMIPEXOLE DI-HCL											0.432692						0
1	Age: 20-40 | Gender: Female | AMITRIPTYLINE HCL | PSYCHIATRIC DIAGNOSTIC INTERVIEW EXAMINATION (px:CPT4:90801)											0.140845						0
1	Age: 20-40 | Gender: Female | AMITRIPTYLINE HCL | PSYCHOTHERAPY, 45 MINUTES WITH PATIENT (px:CPT4:90834)											0.0948276						0
1	Age: 20-40 | Gender: Female | AMITRIPTYLINE HCL | ROPINIROLE HCL											0.300676						0
1	Age: 20-40 | Gender: Female | AMITRIPTYLINE HCL | ROUTINE GYNECOLOGICAL EXAMINATION (dxo:ICD9:V7231)	0.0130719																0
9	Age: 20-40 | Gender: Female | AMITRIPTYLINE HCL | SERTRALINE HCL	0.030837	0.0208333	0.415385			0.305556	0.114458	0.376			0.367014			0.547712		0.566038	0.545204
2	Age: 20-40 | Gender: Female | AMITRIPTYLINE HCL | SERTRALINE HCL | TRAZODONE HCL											0.28839			0.512195			0.223806
1	Age: 20-40 | Gender: Female | AMITRIPTYLINE HCL | SUPERVISION OF OTHER NORMAL PREGNANCY (dxo:ICD9:V221)														0.483051			0
3	Age: 20-40 | Gender: Female | AMITRIPTYLINE HCL | TRAZODONE HCL	0.0890688					0.169643					0.236107						0.147038
2	Age: 20-40 | Gender: Female | AMITRIPTYLINE HCL | TRAZODONE HCL | VENLAFAXINE HCL											0.264706					0.529412	0.264706
4	Age: 20-40 | Gender: Female | AMITRIPTYLINE HCL | VENLAFAXINE HCL	0.0486726						0.158416				0.308032					0.618659	0.569987
10	Age: 20-40 | Gender: Female | ANXIETY STATE, UNSPECIFIED (dxo:ICD9:30000)	0.0243902	0.0240066	0.428044				0.143972	0.435105		0.0608696		0.350591		0.491228	0.0194175	0.510288	0.490871
1	Age: 20-40 | Gender: Female | ANXIETY STATE, UNSPECIFIED (dxo:ICD9:30000) | ATTENTION DEFICIT DISORDER OF CHILDHOOD WITHOUT MENTION OF HYPERACTIVITY (dxo:ICD9:31400)		0.0322581															0
2	Age: 20-40 | Gender: Female | ANXIETY STATE, UNSPECIFIED (dxo:ICD9:30000) | BUPROPION HCL		0.0322848					0.177215										0.14493
1	Age: 20-40 | Gender: Female | ANXIETY STATE, UNSPECIFIED (dxo:ICD9:30000) | BUPROPION HCL | CITALOPRAM HYDROBROMIDE | Last AD: Diff & No Remiss		0.043956															0
1	Age: 20-40 | Gender: Female | ANXIETY STATE, UNSPECIFIED (dxo:ICD9:30000) | BUPROPION HCL | CITALOPRAM HYDROBROMIDE | Last AD: Diff & No Remiss | Num Previous Antidep: 2,3		0.0404624															0
1	Age: 20-40 | Gender: Female | ANXIETY STATE, UNSPECIFIED (dxo:ICD9:30000) | BUPROPION HCL | DEPRESSIVE DISORDER, NOT ELSEWHERE CLASSIFIED (dxo:ICD9:311)		0.0462046															0
1	Age: 20-40 | Gender: Female | ANXIETY STATE, UNSPECIFIED (dxo:ICD9:30000) | BUPROPION HCL | DEPRESSIVE DISORDER, NOT ELSEWHERE CLASSIFIED (dxo:ICD9:311) | Last AD: Same & No Remiss		0.0269231															0
1	Age: 20-40 | Gender: Female | ANXIETY STATE, UNSPECIFIED (dxo:ICD9:30000) | BUPROPION HCL | ESCITALOPRAM OXALATE							0.313869										0
1	Age: 20-40 | Gender: Female | ANXIETY STATE, UNSPECIFIED (dxo:ICD9:30000) | BUPROPION HCL | ESCITALOPRAM OXALATE | Last AD: Diff & No Remiss		0.0348837															0
2	Age: 20-40 | Gender: Female | ANXIETY STATE, UNSPECIFIED (dxo:ICD9:30000) | BUPROPION HCL | ESCITALOPRAM OXALATE | Last AD: Diff & No Remiss | Num Previous Antidep: 2,3		0.038961					0.461538										0.422577
1	Age: 20-40 | Gender: Female | ANXIETY STATE, UNSPECIFIED (dxo:ICD9:30000) | BUPROPION HCL | ESCITALOPRAM OXALATE | Last AD: Diff & No Remiss | Num Previous Antidep: 2,3 | Num Previous Episodes: 2+							0.338308										0
1	Age: 20-40 | Gender: Female | ANXIETY STATE, UNSPECIFIED (dxo:ICD9:30000) | BUPROPION HCL | FLUOXETINE HCL | Last AD: Diff & No Remiss		0.0208333															0
1	Age: 20-40 | Gender: Female | ANXIETY STATE, UNSPECIFIED (dxo:ICD9:30000) | BUPROPION HCL | FLUOXETINE HCL | Last AD: Diff & No Remiss | Num Previous Antidep: 2,3		0.0230769															0
1	Age: 20-40 | Gender: Female | ANXIETY STATE, UNSPECIFIED (dxo:ICD9:30000) | BUPROPION HCL | GENERALIZED ANXIETY DISORDER (dxo:ICD9:30002) | Last AD: Same & No Remiss		0.00925926															0
1	Age: 20-40 | Gender: Female | ANXIETY STATE, UNSPECIFIED (dxo:ICD9:30000) | BUPROPION HCL | Last AD: Diff & No Remiss							0.139194										0
1	Age: 20-40 | Gender: Female | ANXIETY STATE, UNSPECIFIED (dxo:ICD9:30000) | BUPROPION HCL | Last AD: Diff & No Remiss | Num Previous Antidep: 2,3 | SERTRALINE HCL		0.0363636															0
1	Age: 20-40 | Gender: Female | ANXIETY STATE, UNSPECIFIED (dxo:ICD9:30000) | BUPROPION HCL | Last AD: Diff & No Remiss | Num Previous Antidep: 2,3 | TRAZODONE HCL		0.0416667															0
1	Age: 20-40 | Gender: Female | ANXIETY STATE, UNSPECIFIED (dxo:ICD9:30000) | BUPROPION HCL | Last AD: Diff & No Remiss | SERTRALINE HCL		0.0322581															0
1	Age: 20-40 | Gender: Female | ANXIETY STATE, UNSPECIFIED (dxo:ICD9:30000) | BUPROPION HCL | Last AD: Diff & No Remiss | TRAZODONE HCL		0.0411765															0
1	Age: 20-40 | Gender: Female | ANXIETY STATE, UNSPECIFIED (dxo:ICD9:30000) | BUPROPION HCL | Last AD: Same & No Remiss		0.0173913															0
1	Age: 20-40 | Gender: Female | ANXIETY STATE, UNSPECIFIED (dxo:ICD9:30000) | BUPROPION HCL | Last AD: Same & No Remiss | NONDEPENDENT TOBACCO USE DISORDER (dxo:ICD9:3051)		0.0212766															0
1	Age: 20-40 | Gender: Female | ANXIETY STATE, UNSPECIFIED (dxo:ICD9:30000) | BUPROPION HCL | NONDEPENDENT TOBACCO USE DISORDER (dxo:ICD9:3051)		0.0206897															0
1	Age: 20-40 | Gender: Female | ANXIETY STATE, UNSPECIFIED (dxo:ICD9:30000) | BUSPIRONE HCL							0.144231										0
1	Age: 20-40 | Gender: Female | ANXIETY STATE, UNSPECIFIED (dxo:ICD9:30000) | CETIRIZINE HCL							0.177778										0
2	Age: 20-40 | Gender: Female | ANXIETY STATE, UNSPECIFIED (dxo:ICD9:30000) | CITALOPRAM HYDROBROMIDE		0.0452675					0.304795										0.259527
2	Age: 20-40 | Gender: Female | ANXIETY STATE, UNSPECIFIED (dxo:ICD9:30000) | CITALOPRAM HYDROBROMIDE | Last AD: Diff & No Remiss		0.0108303					0.21843										0.2076
2	Age: 20-40 | Gender: Female | ANXIETY STATE, UNSPECIFIED (dxo:ICD9:30000) | CITALOPRAM HYDROBROMIDE | Last AD: Diff & Remiss		0.0620155					0.292857										0.230842
2	Age: 20-40 | Gender: Female | ANXIETY STATE, UNSPECIFIED (dxo:ICD9:30000) | CLONAZEPAM		0.0236686					0.163934										0.140266
1	Age: 20-40 | Gender: Female | ANXIETY STATE, UNSPECIFIED (dxo:ICD9:30000) | CLONAZEPAM | ESCITALOPRAM OXALATE							0.333333										0
1	Age: 20-40 | Gender: Female | ANXIETY STATE, UNSPECIFIED (dxo:ICD9:30000) | CLONAZEPAM | ESCITALOPRAM OXALATE | Last AD: Same & No Remiss							0.118182										0
1	Age: 20-40 | Gender: Female | ANXIETY STATE, UNSPECIFIED (dxo:ICD9:30000) | CLONAZEPAM | ROUTINE GYNECOLOGICAL EXAMINATION (dxo:ICD9:V7231)							0.193548										0
7	Age: 20-40 | Gender: Female | ANXIETY STATE, UNSPECIFIED (dxo:ICD9:30000) | DEPRESSIVE DISORDER, NOT ELSEWHERE CLASSIFIED (dxo:ICD9:311)		0.0241135	0.409722				0.13798	0.442159				0.371681		0.483254		0.529412	0.505298
1	Age: 20-40 | Gender: Female | ANXIETY STATE, UNSPECIFIED (dxo:ICD9:30000) | DEPRESSIVE DISORDER, NOT ELSEWHERE CLASSIFIED (dxo:ICD9:311) | ESCITALOPRAM OXALATE							0.266667										0
1	Age: 20-40 | Gender: Female | ANXIETY STATE, UNSPECIFIED (dxo:ICD9:30000) | DEPRESSIVE DISORDER, NOT ELSEWHERE CLASSIFIED (dxo:ICD9:311) | ESCITALOPRAM OXALATE | Last AD: Diff & No Remiss		0															0
1	Age: 20-40 | Gender: Female | ANXIETY STATE, UNSPECIFIED (dxo:ICD9:30000) | DEPRESSIVE DISORDER, NOT ELSEWHERE CLASSIFIED (dxo:ICD9:311) | ESCITALOPRAM OXALATE | Last AD: Same & No Remiss							0.0842105										0
1	Age: 20-40 | Gender: Female | ANXIETY STATE, UNSPECIFIED (dxo:ICD9:30000) | DEPRESSIVE DISORDER, NOT ELSEWHERE CLASSIFIED (dxo:ICD9:311) | ESCITALOPRAM OXALATE | Last AD: Same & No Remiss | ROUTINE GYNECOLOGICAL EXAMINATION (dxo:ICD9:V7231)							0.136691										0
1	Age: 20-40 | Gender: Female | ANXIETY STATE, UNSPECIFIED (dxo:ICD9:30000) | DEPRESSIVE DISORDER, NOT ELSEWHERE CLASSIFIED (dxo:ICD9:311) | ESCITALOPRAM OXALATE | ROUTINE GYNECOLOGICAL EXAMINATION (dxo:ICD9:V7231)							0.333333										0
1	Age: 20-40 | Gender: Female | ANXIETY STATE, UNSPECIFIED (dxo:ICD9:30000) | DEPRESSIVE DISORDER, NOT ELSEWHERE CLASSIFIED (dxo:ICD9:311) | FLUOXETINE HCL								0.577093									0
1	Age: 20-40 | Gender: Female | ANXIETY STATE, UNSPECIFIED (dxo:ICD9:30000) | DEPRESSIVE DISORDER, NOT ELSEWHERE CLASSIFIED (dxo:ICD9:311) | FLUOXETINE HCL | Last AD: Same & No Remiss								0.419355									0
1	Age: 20-40 | Gender: Female | ANXIETY STATE, UNSPECIFIED (dxo:ICD9:30000) | DEPRESSIVE DISORDER, NOT ELSEWHERE CLASSIFIED (dxo:ICD9:311) | FLUOXETINE HCL | Last AD: Same & Remiss								0.581818									0
1	Age: 20-40 | Gender: Female | ANXIETY STATE, UNSPECIFIED (dxo:ICD9:30000) | DEPRESSIVE DISORDER, NOT ELSEWHERE CLASSIFIED (dxo:ICD9:311) | GYNECOLOGICAL EXAMINATION (dxo:ICD9:V723)							0.166667										0
1	Age: 20-40 | Gender: Female | ANXIETY STATE, UNSPECIFIED (dxo:ICD9:30000) | DEPRESSIVE DISORDER, NOT ELSEWHERE CLASSIFIED (dxo:ICD9:311) | NONDEPENDENT TOBACCO USE DISORDER (dxo:ICD9:3051)		0.018018															0
1	Age: 20-40 | Gender: Female | ANXIETY STATE, UNSPECIFIED (dxo:ICD9:30000) | DEPRESSIVE DISORDER, NOT ELSEWHERE CLASSIFIED (dxo:ICD9:311) | OTHER MALAISE AND FATIGUE (dxo:ICD9:78079)		0.0430108															0
1	Age: 20-40 | Gender: Female | ANXIETY STATE, UNSPECIFIED (dxo:ICD9:30000) | DEPRESSIVE DISORDER, NOT ELSEWHERE CLASSIFIED (dxo:ICD9:311) | PAROXETINE HCL												0.5					0
1	Age: 20-40 | Gender: Female | ANXIETY STATE, UNSPECIFIED (dxo:ICD9:30000) | DEPRESSIVE DISORDER, NOT ELSEWHERE CLASSIFIED (dxo:ICD9:311) | ROUTINE GYNECOLOGICAL EXAMINATION (dxo:ICD9:V7231)							0.178971										0
1	Age: 20-40 | Gender: Female | ANXIETY STATE, UNSPECIFIED (dxo:ICD9:30000) | DEPRESSIVE DISORDER, NOT ELSEWHERE CLASSIFIED (dxo:ICD9:311) | SERTRALINE HCL														0.547009			0
2	Age: 20-40 | Gender: Female | ANXIETY STATE, UNSPECIFIED (dxo:ICD9:30000) | ESCITALOPRAM OXALATE		0.0251799					0.302528										0.277348
1	Age: 20-40 | Gender: Female | ANXIETY STATE, UNSPECIFIED (dxo:ICD9:30000) | ESCITALOPRAM OXALATE | INDIVIDUAL PSYCHOTHERAPY, INSIGHT ORIENTED, BEHAVIOR MODIFYING AND/OR SUPPORTIVE, IN AN OFFICE OR OUTPATIENT FACILITY, APPROXIMATELY 45 TO 50 MINUTES (px:CPT4:90806)							0.198198										0
1	Age: 20-40 | Gender: Female | ANXIETY STATE, UNSPECIFIED (dxo:ICD9:30000) | ESCITALOPRAM OXALATE | INDIVIDUAL PSYCHOTHERAPY, INSIGHT ORIENTED, BEHAVIOR MODIFYING AND/OR SUPPORTIVE, IN AN OFFICE OR OUTPATIENT FACILITY, APPROXIMATELY 45 TO 50 MINUTES (px:CPT4:90806) | Last AD: Same & No Remiss							0.106557										0
1	Age: 20-40 | Gender: Female | ANXIETY STATE, UNSPECIFIED (dxo:ICD9:30000) | ESCITALOPRAM OXALATE | INDIVIDUAL PSYCHOTHERAPY, INSIGHT ORIENTED, BEHAVIOR MODIFYING AND/OR SUPPORTIVE, IN AN OFFICE OR OUTPATIENT FACILITY, APPROXIMATELY 45 TO 50 MINUTES (px:CPT4:90806) | Last AD: Same & No Remiss | PSYCHIATRIC DIAGNOSTIC INTERVIEW EXAMINATION (px:CPT4:90801)							0.113924										0
1	Age: 20-40 | Gender: Female | ANXIETY STATE, UNSPECIFIED (dxo:ICD9:30000) | ESCITALOPRAM OXALATE | INDIVIDUAL PSYCHOTHERAPY, INSIGHT ORIENTED, BEHAVIOR MODIFYING AND/OR SUPPORTIVE, IN AN OFFICE OR OUTPATIENT FACILITY, APPROXIMATELY 45 TO 50 MINUTES (px:CPT4:90806) | PSYCHIATRIC DIAGNOSTIC INTERVIEW EXAMINATION (px:CPT4:90801)							0.223776										0
1	Age: 20-40 | Gender: Female | ANXIETY STATE, UNSPECIFIED (dxo:ICD9:30000) | ESCITALOPRAM OXALATE | Last AD: Diff & No Remiss		0.0153173															0
1	Age: 20-40 | Gender: Female | ANXIETY STATE, UNSPECIFIED (dxo:ICD9:30000) | ESCITALOPRAM OXALATE | Last AD: Diff & No Remiss | Num Previous Antidep: 2,3 | Num Previous Episodes: 2+ | TRAZODONE HCL							0.322034										0
1	Age: 20-40 | Gender: Female | ANXIETY STATE, UNSPECIFIED (dxo:ICD9:30000) | ESCITALOPRAM OXALATE | Last AD: Diff & No Remiss | Num Previous Antidep: 2,3 | TRAZODONE HCL							0.322581										0
1	Age: 20-40 | Gender: Female | ANXIETY STATE, UNSPECIFIED (dxo:ICD9:30000) | ESCITALOPRAM OXALATE | Last AD: Same & No Remiss							0.130558										0
1	Age: 20-40 | Gender: Female | ANXIETY STATE, UNSPECIFIED (dxo:ICD9:30000) | ESCITALOPRAM OXALATE | Last AD: Same & No Remiss | NONDEPENDENT TOBACCO USE DISORDER (dxo:ICD9:3051)							0.156425										0
1	Age: 20-40 | Gender: Female | ANXIETY STATE, UNSPECIFIED (dxo:ICD9:30000) | ESCITALOPRAM OXALATE | Last AD: Same & No Remiss | Num Previous Episodes: 2+							0.11054										0
1	Age: 20-40 | Gender: Female | ANXIETY STATE, UNSPECIFIED (dxo:ICD9:30000) | ESCITALOPRAM OXALATE | Last AD: Same & No Remiss | Num Previous Episodes: 2+ | ROUTINE GYNECOLOGICAL EXAMINATION (dxo:ICD9:V7231)							0.106796										0
1	Age: 20-40 | Gender: Female | ANXIETY STATE, UNSPECIFIED (dxo:ICD9:30000) | ESCITALOPRAM OXALATE | Last AD: Same & No Remiss | PALPITATIONS (dxo:ICD9:7851)							0.108974										0
1	Age: 20-40 | Gender: Female | ANXIETY STATE, UNSPECIFIED (dxo:ICD9:30000) | ESCITALOPRAM OXALATE | Last AD: Same & No Remiss | ROUTINE GYNECOLOGICAL EXAMINATION (dxo:ICD9:V7231)							0.125182										0
1	Age: 20-40 | Gender: Female | ANXIETY STATE, UNSPECIFIED (dxo:ICD9:30000) | ESCITALOPRAM OXALATE | Last AD: Same & Remiss							0.564246										0
1	Age: 20-40 | Gender: Female | ANXIETY STATE, UNSPECIFIED (dxo:ICD9:30000) | ESCITALOPRAM OXALATE | Last AD: Same & Remiss | ROUTINE GYNECOLOGICAL EXAMINATION (dxo:ICD9:V7231)							0.625806										0
1	Age: 20-40 | Gender: Female | ANXIETY STATE, UNSPECIFIED (dxo:ICD9:30000) | ESCITALOPRAM OXALATE | NONDEPENDENT TOBACCO USE DISORDER (dxo:ICD9:3051)							0.316129										0
1	Age: 20-40 | Gender: Female | ANXIETY STATE, UNSPECIFIED (dxo:ICD9:30000) | ESCITALOPRAM OXALATE | PALPITATIONS (dxo:ICD9:7851)							0.177966										0
1	Age: 20-40 | Gender: Female | ANXIETY STATE, UNSPECIFIED (dxo:ICD9:30000) | ESCITALOPRAM OXALATE | ROUTINE GYNECOLOGICAL EXAMINATION (dxo:ICD9:V7231)							0.332436										0
1	Age: 20-40 | Gender: Female | ANXIETY STATE, UNSPECIFIED (dxo:ICD9:30000) | ETHINYL ESTRADIOL/DROSPIRENONE | ROUTINE GYNECOLOGICAL EXAMINATION (dxo:ICD9:V7231)							0.145078										0
3	Age: 20-40 | Gender: Female | ANXIETY STATE, UNSPECIFIED (dxo:ICD9:30000) | FLUOXETINE HCL		0.0352941					0.232673	0.583562									0.548268
2	Age: 20-40 | Gender: Female | ANXIETY STATE, UNSPECIFIED (dxo:ICD9:30000) | FLUOXETINE HCL | Last AD: Diff & No Remiss		0.0116959					0.133333										0.121637
1	Age: 20-40 | Gender: Female | ANXIETY STATE, UNSPECIFIED (dxo:ICD9:30000) | FLUOXETINE HCL | Last AD: Diff & Remiss							0.352381										0
1	Age: 20-40 | Gender: Female | ANXIETY STATE, UNSPECIFIED (dxo:ICD9:30000) | FLUOXETINE HCL | Last AD: Same & No Remiss								0.395604									0
1	Age: 20-40 | Gender: Female | ANXIETY STATE, UNSPECIFIED (dxo:ICD9:30000) | FLUOXETINE HCL | Last AD: Same & Remiss								0.615819									0
1	Age: 20-40 | Gender: Female | ANXIETY STATE, UNSPECIFIED (dxo:ICD9:30000) | GABAPENTIN							0.168919										0
1	Age: 20-40 | Gender: Female | ANXIETY STATE, UNSPECIFIED (dxo:ICD9:30000) | GENERALIZED ANXIETY DISORDER (dxo:ICD9:30002)		0.0112782															0
1	Age: 20-40 | Gender: Female | ANXIETY STATE, UNSPECIFIED (dxo:ICD9:30000) | GUAIFENESIN/P-EPHED HCL							0.184874										0
2	Age: 20-40 | Gender: Female | ANXIETY STATE, UNSPECIFIED (dxo:ICD9:30000) | GYNECOLOGICAL EXAMINATION (dxo:ICD9:V723)							0.134933					0.414634					0.279702
1	Age: 20-40 | Gender: Female | ANXIETY STATE, UNSPECIFIED (dxo:ICD9:30000) | GYNECOLOGICAL EXAMINATION (dxo:ICD9:V723) | INDIVIDUAL PSYCHOTHERAPY, INSIGHT ORIENTED, BEHAVIOR MODIFYING AND/OR SUPPORTIVE, IN AN OFFICE OR OUTPATIENT FACILITY, APPROXIMATELY 45 TO 50 MINUTES (px:CPT4:90806) | PSYCHIATRIC DIAGNOSTIC INTERVIEW EXAMINATION (px:CPT4:90801)							0.047619										0
1	Age: 20-40 | Gender: Female | ANXIETY STATE, UNSPECIFIED (dxo:ICD9:30000) | GYNECOLOGICAL EXAMINATION (dxo:ICD9:V723) | PAROXETINE HCL												0.531365					0
1	Age: 20-40 | Gender: Female | ANXIETY STATE, UNSPECIFIED (dxo:ICD9:30000) | HYDROCODONE/ACETAMINOPHEN							0.180328										0
1	Age: 20-40 | Gender: Female | ANXIETY STATE, UNSPECIFIED (dxo:ICD9:30000) | INDIVIDUAL PSYCHOTHERAPY, INSIGHT ORIENTED, BEHAVIOR MODIFYING AND/OR SUPPORTIVE, IN AN OFFICE OR OUTPATIENT FACILITY, APPROXIMATELY 45 TO 50 MINUTES (px:CPT4:90806)							0.0804598										0
2	Age: 20-40 | Gender: Female | ANXIETY STATE, UNSPECIFIED (dxo:ICD9:30000) | INDIVIDUAL PSYCHOTHERAPY, INSIGHT ORIENTED, BEHAVIOR MODIFYING AND/OR SUPPORTIVE, IN AN OFFICE OR OUTPATIENT FACILITY, APPROXIMATELY 45 TO 50 MINUTES (px:CPT4:90806) | PSYCHIATRIC DIAGNOSTIC INTERVIEW EXAMINATION (px:CPT4:90801)							0.0679348					0.192053					0.124118
1	Age: 20-40 | Gender: Female | ANXIETY STATE, UNSPECIFIED (dxo:ICD9:30000) | INDIVIDUAL PSYCHOTHERAPY, INSIGHT ORIENTED, BEHAVIOR MODIFYING AND/OR SUPPORTIVE, IN AN OFFICE OR OUTPATIENT FACILITY, APPROXIMATELY 45 TO 50 MINUTES (px:CPT4:90806) | PSYCHIATRIC DIAGNOSTIC INTERVIEW EXAMINATION (px:CPT4:90801) | ROUTINE GYNECOLOGICAL EXAMINATION (dxo:ICD9:V7231)							0.035533										0
2	Age: 20-40 | Gender: Female | ANXIETY STATE, UNSPECIFIED (dxo:ICD9:30000) | Last AD: Diff & No Remiss | PAROXETINE HCL		0.0163934					0.178947										0.162554
1	Age: 20-40 | Gender: Female | ANXIETY STATE, UNSPECIFIED (dxo:ICD9:30000) | Last AD: Diff & No Remiss | ROUTINE GYNECOLOGICAL EXAMINATION (dxo:ICD9:V7231) | SERTRALINE HCL							0.167832										0
2	Age: 20-40 | Gender: Female | ANXIETY STATE, UNSPECIFIED (dxo:ICD9:30000) | Last AD: Diff & No Remiss | SERTRALINE HCL		0.0245232					0.167015										0.142491
1	Age: 20-40 | Gender: Female | ANXIETY STATE, UNSPECIFIED (dxo:ICD9:30000) | Last AD: Diff & No Remiss | TRAZODONE HCL							0.105769										0
2	Age: 20-40 | Gender: Female | ANXIETY STATE, UNSPECIFIED (dxo:ICD9:30000) | Last AD: Diff & No Remiss | VENLAFAXINE HCL		0.0314961					0.138889										0.107393
2	Age: 20-40 | Gender: Female | ANXIETY STATE, UNSPECIFIED (dxo:ICD9:30000) | Last AD: Diff & Remiss | SERTRALINE HCL		0.0466321					0.275424										0.228792
1	Age: 20-40 | Gender: Female | ANXIETY STATE, UNSPECIFIED (dxo:ICD9:30000) | Last AD: Same & No Remiss | PAROXETINE HCL												0.301047					0
1	Age: 20-40 | Gender: Female | ANXIETY STATE, UNSPECIFIED (dxo:ICD9:30000) | Last AD: Same & No Remiss | PAROXETINE HCL | ROUTINE GYNECOLOGICAL EXAMINATION (dxo:ICD9:V7231)												0.25					0
1	Age: 20-40 | Gender: Female | ANXIETY STATE, UNSPECIFIED (dxo:ICD9:30000) | Last AD: Same & Remiss | PAROXETINE HCL												0.610169					0
1	Age: 20-40 | Gender: Female | ANXIETY STATE, UNSPECIFIED (dxo:ICD9:30000) | LORAZEPAM		0.0257511															0
1	Age: 20-40 | Gender: Female | ANXIETY STATE, UNSPECIFIED (dxo:ICD9:30000) | MORBID OBESITY (dxo:ICD9:27801)							0.167464										0
1	Age: 20-40 | Gender: Female | ANXIETY STATE, UNSPECIFIED (dxo:ICD9:30000) | MYOPIA (dxo:ICD9:3671)		0.036036															0
2	Age: 20-40 | Gender: Female | ANXIETY STATE, UNSPECIFIED (dxo:ICD9:30000) | NONDEPENDENT TOBACCO USE DISORDER (dxo:ICD9:3051)		0.0237691					0.138973										0.115204
1	Age: 20-40 | Gender: Female | ANXIETY STATE, UNSPECIFIED (dxo:ICD9:30000) | NONDEPENDENT TOBACCO USE DISORDER (dxo:ICD9:3051) | ROUTINE GYNECOLOGICAL EXAMINATION (dxo:ICD9:V7231)							0.171429										0
1	Age: 20-40 | Gender: Female | ANXIETY STATE, UNSPECIFIED (dxo:ICD9:30000) | OBESITY, UNSPECIFIED (dxo:ICD9:27800)		0.0115607															0
1	Age: 20-40 | Gender: Female | ANXIETY STATE, UNSPECIFIED (dxo:ICD9:30000) | OMEPRAZOLE							0.0983607										0
1	Age: 20-40 | Gender: Female | ANXIETY STATE, UNSPECIFIED (dxo:ICD9:30000) | OTHER MALAISE AND FATIGUE (dxo:ICD9:78079)		0.0215827															0
2	Age: 20-40 | Gender: Female | ANXIETY STATE, UNSPECIFIED (dxo:ICD9:30000) | PALPITATIONS (dxo:ICD9:7851)							0.122642					0.343373					0.220732
1	Age: 20-40 | Gender: Female | ANXIETY STATE, UNSPECIFIED (dxo:ICD9:30000) | PALPITATIONS (dxo:ICD9:7851) | ROUTINE GYNECOLOGICAL EXAMINATION (dxo:ICD9:V7231)							0.113553										0
2	Age: 20-40 | Gender: Female | ANXIETY STATE, UNSPECIFIED (dxo:ICD9:30000) | PANIC DISORDER WITHOUT AGORAPHOBIA (dxo:ICD9:30001)		0.034188										0.361842					0.327654
3	Age: 20-40 | Gender: Female | ANXIETY STATE, UNSPECIFIED (dxo:ICD9:30000) | PAROXETINE HCL		0.0318471					0.244898					0.524064					0.492217
1	Age: 20-40 | Gender: Female | ANXIETY STATE, UNSPECIFIED (dxo:ICD9:30000) | PAROXETINE HCL | ROUTINE GYNECOLOGICAL EXAMINATION (dxo:ICD9:V7231)												0.502165					0
1	Age: 20-40 | Gender: Female | ANXIETY STATE, UNSPECIFIED (dxo:ICD9:30000) | PREMENSTRUAL TENSION SYNDROMES (dxo:ICD9:6254)							0.124378										0
1	Age: 20-40 | Gender: Female | ANXIETY STATE, UNSPECIFIED (dxo:ICD9:30000) | PSYCHIATRIC DIAGNOSTIC EVALUATION (px:CPT4:90791)							0.0932642										0
1	Age: 20-40 | Gender: Female | ANXIETY STATE, UNSPECIFIED (dxo:ICD9:30000) | PSYCHIATRIC DIAGNOSTIC EVALUATION (px:CPT4:90791) | PSYCHOTHERAPY, 45 MINUTES WITH PATIENT (px:CPT4:90834)							0.0764331										0
2	Age: 20-40 | Gender: Female | ANXIETY STATE, UNSPECIFIED (dxo:ICD9:30000) | PSYCHIATRIC DIAGNOSTIC INTERVIEW EXAMINATION (px:CPT4:90801)		0.0361446					0.0965347										0.0603901
1	Age: 20-40 | Gender: Female | ANXIETY STATE, UNSPECIFIED (dxo:ICD9:30000) | PSYCHIATRIC DIAGNOSTIC INTERVIEW EXAMINATION (px:CPT4:90801) | ROUTINE GYNECOLOGICAL EXAMINATION (dxo:ICD9:V7231)							0.09										0
1	Age: 20-40 | Gender: Female | ANXIETY STATE, UNSPECIFIED (dxo:ICD9:30000) | PSYCHOTHERAPY, 45 MINUTES WITH PATIENT (px:CPT4:90834)							0.0972222										0
3	Age: 20-40 | Gender: Female | ANXIETY STATE, UNSPECIFIED (dxo:ICD9:30000) | ROUTINE GYNECOLOGICAL EXAMINATION (dxo:ICD9:V7231)		0.00714286					0.146667					0.286802					0.279659
1	Age: 20-40 | Gender: Female | ANXIETY STATE, UNSPECIFIED (dxo:ICD9:30000) | ROUTINE GYNECOLOGICAL EXAMINATION (dxo:ICD9:V7231) | SERTRALINE HCL							0.235714										0
1	Age: 20-40 | Gender: Female | ANXIETY STATE, UNSPECIFIED (dxo:ICD9:30000) | ROUTINE GYNECOLOGICAL EXAMINATION (dxo:ICD9:V7231) | UNSPECIFIED MYALGIA AND MYOSITIS (dxo:ICD9:7291)							0.166667										0
1	Age: 20-40 | Gender: Female | ANXIETY STATE, UNSPECIFIED (dxo:ICD9:30000) | ROUTINE GYNECOLOGICAL EXAMINATION (dxo:ICD9:V7231) | UNSPECIFIED VAGINITIS AND VULVOVAGINITIS (dxo:ICD9:61610)							0.105263										0
3	Age: 20-40 | Gender: Female | ANXIETY STATE, UNSPECIFIED (dxo:ICD9:30000) | SERTRALINE HCL		0.021021					0.255533							0.717073			0.696052
2	Age: 20-40 | Gender: Female | ANXIETY STATE, UNSPECIFIED (dxo:ICD9:30000) | SUPERVISION OF OTHER NORMAL PREGNANCY (dxo:ICD9:V221)		0.00606061										0.339806					0.333745
1	Age: 20-40 | Gender: Female | ANXIETY STATE, UNSPECIFIED (dxo:ICD9:30000) | UNSPECIFIED ACUTE REACTION TO STRESS (dxo:ICD9:3089)							0.0990099										0
1	Age: 20-40 | Gender: Female | ANXIETY STATE, UNSPECIFIED (dxo:ICD9:30000) | UNSPECIFIED MYALGIA AND MYOSITIS (dxo:ICD9:7291)							0.14094										0
1	Age: 20-40 | Gender: Female | ANXIETY STATE, UNSPECIFIED (dxo:ICD9:30000) | UNSPECIFIED VAGINITIS AND VULVOVAGINITIS (dxo:ICD9:61610)							0.176871										0
1	Age: 20-40 | Gender: Female | ANXIETY STATE, UNSPECIFIED (dxo:ICD9:30000) | VALACYCLOVIR HCL		0.026087															0
2	Age: 20-40 | Gender: Female | ANXIETY STATE, UNSPECIFIED (dxo:ICD9:30000) | VENLAFAXINE HCL		0.0283688					0.256983										0.228614
8	Age: 20-40 | Gender: Female | ARIPIPRAZOLE			0.143617	0.141791		0.156566	0.1	0.132867			0.138393			0.142132		0.214286	0.114286
3	Age: 20-40 | Gender: Female | ARIPIPRAZOLE | BUPROPION HCL						0.112676					0.0929368					0.186275	0.0933377
1	Age: 20-40 | Gender: Female | ARIPIPRAZOLE | BUPROPION HCL | ESCITALOPRAM OXALATE											0.136364						0
1	Age: 20-40 | Gender: Female | ARIPIPRAZOLE | BUPROPION HCL | FLUOXETINE HCL											0.147059						0
1	Age: 20-40 | Gender: Female | ARIPIPRAZOLE | BUPROPION HCL | LAMOTRIGINE											0.0654206						0
2	Age: 20-40 | Gender: Female | ARIPIPRAZOLE | BUPROPION HCL | SERTRALINE HCL											0.170886			0.176471			0.00558451
1	Age: 20-40 | Gender: Female | ARIPIPRAZOLE | BUPROPION HCL | TRAZODONE HCL											0.0630631						0
1	Age: 20-40 | Gender: Female | ARIPIPRAZOLE | BUPROPION HCL | VENLAFAXINE HCL																0.27027	0
2	Age: 20-40 | Gender: Female | ARIPIPRAZOLE | CITALOPRAM HYDROBROMIDE			0.184397								0.135484						0.0489133
1	Age: 20-40 | Gender: Female | ARIPIPRAZOLE | CITALOPRAM HYDROBROMIDE | Last AD: Same & No Remiss			0.116071														0
2	Age: 20-40 | Gender: Female | ARIPIPRAZOLE | DESVENLAFAXINE SUCCINATE				0.197368							0.126214						0.0711548
2	Age: 20-40 | Gender: Female | ARIPIPRAZOLE | DULOXETINE HCL						0.184397					0.151351						0.0330458
1	Age: 20-40 | Gender: Female | ARIPIPRAZOLE | DULOXETINE HCL | Last AD: Same & No Remiss						0.109677											0
2	Age: 20-40 | Gender: Female | ARIPIPRAZOLE | DULOXETINE HCL | TRAZODONE HCL						0.201342					0.163793						0.0375492
2	Age: 20-40 | Gender: Female | ARIPIPRAZOLE | ESCITALOPRAM OXALATE							0.154472				0.136029						0.0184421
1	Age: 20-40 | Gender: Female | ARIPIPRAZOLE | ESCITALOPRAM OXALATE | Last AD: Same & No Remiss							0.0742574										0
2	Age: 20-40 | Gender: Female | ARIPIPRAZOLE | ESCITALOPRAM OXALATE | TRAZODONE HCL							0.104762				0.138686						0.0339242
2	Age: 20-40 | Gender: Female | ARIPIPRAZOLE | FLUOXETINE HCL								0.215139			0.126582						0.0885572
1	Age: 20-40 | Gender: Female | ARIPIPRAZOLE | FLUOXETINE HCL | Last AD: Same & No Remiss								0.101911									0
2	Age: 20-40 | Gender: Female | ARIPIPRAZOLE | FLUOXETINE HCL | TRAZODONE HCL								0.186916			0.141593						0.045323
2	Age: 20-40 | Gender: Female | ARIPIPRAZOLE | LAMOTRIGINE				0.116071		0.0944882											0.0215832
1	Age: 20-40 | Gender: Female | ARIPIPRAZOLE | Last AD: Same & No Remiss | SERTRALINE HCL														0.133721			0
2	Age: 20-40 | Gender: Female | ARIPIPRAZOLE | SERTRALINE HCL											0.2			0.204545			0.00454545
2	Age: 20-40 | Gender: Female | ARIPIPRAZOLE | SERTRALINE HCL | TRAZODONE HCL											0.116071			0.207692			0.0916209
1	Age: 20-40 | Gender: Female | ARIPIPRAZOLE | TRAZODONE HCL											0.145038						0
2	Age: 20-40 | Gender: Female | ARIPIPRAZOLE | TRAZODONE HCL | VENLAFAXINE HCL											0.12963					0.152318	0.0226883
2	Age: 20-40 | Gender: Female | ARIPIPRAZOLE | VENLAFAXINE HCL											0.156398					0.189873	0.0334753
2	Age: 20-40 | Gender: Female | ATORVASTATIN CALCIUM								0.517857						0.532738			0.014881
1	Age: 20-40 | Gender: Female | ATORVASTATIN CALCIUM | FLUOXETINE HCL								0.619792									0
1	Age: 20-40 | Gender: Female | ATORVASTATIN CALCIUM | SERTRALINE HCL														0.653543			0
2	Age: 20-40 | Gender: Female | ATTENTION DEFICIT DISORDER OF CHILDHOOD WITH HYPERACTIVITY (dxo:ICD9:31401)		0.0342406													0.0592105		0.02497
1	Age: 20-40 | Gender: Female | ATTENTION DEFICIT DISORDER OF CHILDHOOD WITH HYPERACTIVITY (dxo:ICD9:31401) | ATTENTION DEFICIT DISORDER OF CHILDHOOD WITHOUT MENTION OF HYPERACTIVITY (dxo:ICD9:31400)		0.0395137															0
1	Age: 20-40 | Gender: Female | ATTENTION DEFICIT DISORDER OF CHILDHOOD WITH HYPERACTIVITY (dxo:ICD9:31401) | ATTENTION DEFICIT DISORDER OF CHILDHOOD WITHOUT MENTION OF HYPERACTIVITY (dxo:ICD9:31400) | BUPROPION HCL		0.0384615															0
1	Age: 20-40 | Gender: Female | ATTENTION DEFICIT DISORDER OF CHILDHOOD WITH HYPERACTIVITY (dxo:ICD9:31401) | ATTENTION DEFICIT DISORDER OF CHILDHOOD WITHOUT MENTION OF HYPERACTIVITY (dxo:ICD9:31400) | BUPROPION HCL | Last AD: Same & No Remiss		0.0485437															0
1	Age: 20-40 | Gender: Female | ATTENTION DEFICIT DISORDER OF CHILDHOOD WITH HYPERACTIVITY (dxo:ICD9:31401) | BUPROPION HCL		0.0507246															0
1	Age: 20-40 | Gender: Female | ATTENTION DEFICIT DISORDER OF CHILDHOOD WITH HYPERACTIVITY (dxo:ICD9:31401) | BUPROPION HCL | Last AD: Same & No Remiss		0.0378251															0
1	Age: 20-40 | Gender: Female | ATTENTION DEFICIT DISORDER OF CHILDHOOD WITH HYPERACTIVITY (dxo:ICD9:31401) | NONDEPENDENT TOBACCO USE DISORDER (dxo:ICD9:3051)		0.0142857															0
1	Age: 20-40 | Gender: Female | ATTENTION DEFICIT DISORDER OF CHILDHOOD WITH HYPERACTIVITY (dxo:ICD9:31401) | PHARMACOLOGIC MANAGEMENT, INCLUDING PRESCRIPTION, USE, AND REVIEW OF MEDICATION WITH NO MORE THAN MINIMAL MEDICAL PSYCHOTHERAPY (px:CPT4:90862)		0.048951															0
1	Age: 20-40 | Gender: Female | ATTENTION DEFICIT DISORDER OF CHILDHOOD WITHOUT MENTION OF HYPERACTIVITY (dxo:ICD9:31400)		0.0375829															0
1	Age: 20-40 | Gender: Female | ATTENTION DEFICIT DISORDER OF CHILDHOOD WITHOUT MENTION OF HYPERACTIVITY (dxo:ICD9:31400) | BUPROPION HCL		0.0613861															0
1	Age: 20-40 | Gender: Female | ATTENTION DEFICIT DISORDER OF CHILDHOOD WITHOUT MENTION OF HYPERACTIVITY (dxo:ICD9:31400) | BUPROPION HCL | Last AD: Same & No Remiss		0.0248447															0
1	Age: 20-40 | Gender: Female | ATTENTION DEFICIT DISORDER OF CHILDHOOD WITHOUT MENTION OF HYPERACTIVITY (dxo:ICD9:31400) | METHYLPHENIDATE HCL		0.0381679															0
1	Age: 20-40 | Gender: Female | ATTENTION DEFICIT DISORDER OF CHILDHOOD WITHOUT MENTION OF HYPERACTIVITY (dxo:ICD9:31400) | NONDEPENDENT TOBACCO USE DISORDER (dxo:ICD9:3051)		0.00884956															0
1	Age: 20-40 | Gender: Female | ATTENTION DEFICIT DISORDER OF CHILDHOOD WITHOUT MENTION OF HYPERACTIVITY (dxo:ICD9:31400) | PHARMACOLOGIC MANAGEMENT, INCLUDING PRESCRIPTION, USE, AND REVIEW OF MEDICATION WITH NO MORE THAN MINIMAL MEDICAL PSYCHOTHERAPY (px:CPT4:90862)		0.0546875															0
1	Age: 20-40 | Gender: Female | AZELASTINE HCL			0.469697														0
5	Age: 20-40 | Gender: Female | AZITHROMYCIN			0.434053				0.130435				0.234234			0.492063		0.465116	0.361629
1	Age: 20-40 | Gender: Female | AZITHROMYCIN | ROUTINE GYNECOLOGICAL EXAMINATION (dxo:ICD9:V7231)							0.136364										0
1	Age: 20-40 | Gender: Female | AZITHROMYCIN | SERTRALINE HCL														0.617284			0
1	Age: 20-40 | Gender: Female | BENIGN NEOPLASM OF COLON (dxo:ICD9:2113)								0.436893									0
1	Age: 20-40 | Gender: Female | BENIGN NEOPLASM OF SKIN OF TRUNK, EXCEPT SCROTUM (dxo:ICD9:2165)							0.146154										0
1	Age: 20-40 | Gender: Female | BENIGN NEOPLASM OF SKIN OF TRUNK, EXCEPT SCROTUM (dxo:ICD9:2165) | ROUTINE GYNECOLOGICAL EXAMINATION (dxo:ICD9:V7231)							0.11811										0
3	Age: 20-40 | Gender: Female | BIPOLAR DISORDER, UNSPECIFIED (dxo:ICD9:29680)			0.377193					0.267974						0.447368			0.179395
2	Age: 20-40 | Gender: Female | BODY MASS INDEX BETWEEN 19-24, ADULT (dxo:ICD9:V851)			0.334783				0.167785										0.166997
1	Age: 20-40 | Gender: Female | BODY MASS INDEX BETWEEN 19-24, ADULT (dxo:ICD9:V851) | ROUTINE GYNECOLOGICAL EXAMINATION (dxo:ICD9:V7231)							0.116564										0
15	Age: 20-40 | Gender: Female | BUPROPION HCL	0.0248756	0.0465925	0.389728	0.55857	0.0875576	0.321683	0.142971	0.360377	0.0809524	0.0664962	0.292907	0.328428		0.40615	0.0161646	0.441676	0.542405
10	Age: 20-40 | Gender: Female | BUPROPION HCL | CITALOPRAM HYDROBROMIDE		0.053135	0.461863			0.31405	0.195841	0.391913			0.324635	0.356557		0.43662	0.0140845	0.587692	0.573608
1	Age: 20-40 | Gender: Female | BUPROPION HCL | CITALOPRAM HYDROBROMIDE | DEPRESSIVE DISORDER, NOT ELSEWHERE CLASSIFIED (dxo:ICD9:311)											0.521368						0
1	Age: 20-40 | Gender: Female | BUPROPION HCL | CITALOPRAM HYDROBROMIDE | DEPRESSIVE DISORDER, NOT ELSEWHERE CLASSIFIED (dxo:ICD9:311) | Last AD: Diff & No Remiss | Num Previous Episodes: 2+											0.464912						0
1	Age: 20-40 | Gender: Female | BUPROPION HCL | CITALOPRAM HYDROBROMIDE | DULOXETINE HCL											0.287611						0
4	Age: 20-40 | Gender: Female | BUPROPION HCL | CITALOPRAM HYDROBROMIDE | ESCITALOPRAM OXALATE		0.0551948	0.525773				0.282946				0.231798						0.470578
3	Age: 20-40 | Gender: Female | BUPROPION HCL | CITALOPRAM HYDROBROMIDE | ESCITALOPRAM OXALATE | Last AD: Diff & No Remiss		0.0491803					0.364407				0.29703						0.315226
1	Age: 20-40 | Gender: Female | BUPROPION HCL | CITALOPRAM HYDROBROMIDE | ESCITALOPRAM OXALATE | Last AD: Same & No Remiss											0.369565						0
1	Age: 20-40 | Gender: Female | BUPROPION HCL | CITALOPRAM HYDROBROMIDE | ESCITALOPRAM OXALATE | Num Previous Antidep: 4+ | TRAZODONE HCL											0.231405						0
1	Age: 20-40 | Gender: Female | BUPROPION HCL | CITALOPRAM HYDROBROMIDE | ESCITALOPRAM OXALATE | TRAZODONE HCL											0.191304						0
4	Age: 20-40 | Gender: Female | BUPROPION HCL | CITALOPRAM HYDROBROMIDE | FLUOXETINE HCL		0.0660793	0.473684					0.4			0.260579						0.407605
1	Age: 20-40 | Gender: Female | BUPROPION HCL | CITALOPRAM HYDROBROMIDE | FLUOXETINE HCL | Last AD: Diff & No Remiss		0.0555556															0
1	Age: 20-40 | Gender: Female | BUPROPION HCL | CITALOPRAM HYDROBROMIDE | GYNECOLOGICAL EXAMINATION (dxo:ICD9:V723)			0.589286														0
2	Age: 20-40 | Gender: Female | BUPROPION HCL | CITALOPRAM HYDROBROMIDE | INDIVIDUAL PSYCHOTHERAPY, INSIGHT ORIENTED, BEHAVIOR MODIFYING AND/OR SUPPORTIVE, IN AN OFFICE OR OUTPATIENT FACILITY, APPROXIMATELY 20 TO 30 MINUTES (px:CPT4:90805)			0.2375								0.170732						0.0667683
1	Age: 20-40 | Gender: Female | BUPROPION HCL | CITALOPRAM HYDROBROMIDE | INDIVIDUAL PSYCHOTHERAPY, INSIGHT ORIENTED, BEHAVIOR MODIFYING AND/OR SUPPORTIVE, IN AN OFFICE OR OUTPATIENT FACILITY, APPROXIMATELY 20 TO 30 MINUTES (px:CPT4:90805) | PHARMACOLOGIC MANAGEMENT, INCLUDING PRESCRIPTION, USE, AND REVIEW OF MEDICATION WITH NO MORE THAN MINIMAL MEDICAL PSYCHOTHERAPY (px:CPT4:90862)											0.11215						0
2	Age: 20-40 | Gender: Female | BUPROPION HCL | CITALOPRAM HYDROBROMIDE | INDIVIDUAL PSYCHOTHERAPY, INSIGHT ORIENTED, BEHAVIOR MODIFYING AND/OR SUPPORTIVE, IN AN OFFICE OR OUTPATIENT FACILITY, APPROXIMATELY 45 TO 50 MINUTES (px:CPT4:90806)			0.377419								0.236641						0.140778
1	Age: 20-40 | Gender: Female | BUPROPION HCL | CITALOPRAM HYDROBROMIDE | INDIVIDUAL PSYCHOTHERAPY, INSIGHT ORIENTED, BEHAVIOR MODIFYING AND/OR SUPPORTIVE, IN AN OFFICE OR OUTPATIENT FACILITY, APPROXIMATELY 45 TO 50 MINUTES (px:CPT4:90806) | PHARMACOLOGIC MANAGEMENT, INCLUDING PRESCRIPTION, USE, AND REVIEW OF MEDICATION WITH NO MORE THAN MINIMAL MEDICAL PSYCHOTHERAPY (px:CPT4:90862)			0.230769														0
2	Age: 20-40 | Gender: Female | BUPROPION HCL | CITALOPRAM HYDROBROMIDE | INDIVIDUAL PSYCHOTHERAPY, INSIGHT ORIENTED, BEHAVIOR MODIFYING AND/OR SUPPORTIVE, IN AN OFFICE OR OUTPATIENT FACILITY, APPROXIMATELY 45 TO 50 MINUTES (px:CPT4:90806) | PSYCHIATRIC DIAGNOSTIC INTERVIEW EXAMINATION (px:CPT4:90801)			0.346821								0.189781						0.15704
2	Age: 20-40 | Gender: Female | BUPROPION HCL | CITALOPRAM HYDROBROMIDE | INDIVIDUAL PSYCHOTHERAPY, INSIGHT ORIENTED, BEHAVIOR MODIFYING AND/OR SUPPORTIVE, IN AN OFFICE OR OUTPATIENT FACILITY, APPROXIMATELY 45 TO 50 MINUTES (px:CPT4:90807)			0.195946								0.113095						0.0828507
2	Age: 20-40 | Gender: Female | BUPROPION HCL | CITALOPRAM HYDROBROMIDE | LAMOTRIGINE			0.165049								0.0782918						0.0867567
1	Age: 20-40 | Gender: Female | BUPROPION HCL | CITALOPRAM HYDROBROMIDE | LAMOTRIGINE | TRAZODONE HCL											0.0555556						0
6	Age: 20-40 | Gender: Female | BUPROPION HCL | CITALOPRAM HYDROBROMIDE | Last AD: Diff & No Remiss		0.0422902	0.651568				0.218045				0.428571				0.0165289	0.528736	0.635039
5	Age: 20-40 | Gender: Female | BUPROPION HCL | CITALOPRAM HYDROBROMIDE | Last AD: Diff & No Remiss | Num Previous Antidep: 2,3		0.0449173	0.668293				0.272727	0.504202						0.478632			0.623375
4	Age: 20-40 | Gender: Female | BUPROPION HCL | CITALOPRAM HYDROBROMIDE | Last AD: Diff & No Remiss | Num Previous Antidep: 2,3 | Num Previous Episodes: 2+		0.0297619	0.565217					0.54						0.471698			0.535455
3	Age: 20-40 | Gender: Female | BUPROPION HCL | CITALOPRAM HYDROBROMIDE | Last AD: Diff & No Remiss | Num Previous Episodes: 2+			0.564								0.432014					0.466019	0.131986
1	Age: 20-40 | Gender: Female | BUPROPION HCL | CITALOPRAM HYDROBROMIDE | Last AD: Diff & No Remiss | PHARMACOLOGIC MANAGEMENT, INCLUDING PRESCRIPTION, USE, AND REVIEW OF MEDICATION WITH NO MORE THAN MINIMAL MEDICAL PSYCHOTHERAPY (px:CPT4:90862)		0.0365297															0
1	Age: 20-40 | Gender: Female | BUPROPION HCL | CITALOPRAM HYDROBROMIDE | Last AD: Diff & No Remiss | SERTRALINE HCL		0.0340909															0
3	Age: 20-40 | Gender: Female | BUPROPION HCL | CITALOPRAM HYDROBROMIDE | Last AD: Diff & No Remiss | TRAZODONE HCL		0.0132159									0.292035				0.0123457		0.27969
3	Age: 20-40 | Gender: Female | BUPROPION HCL | CITALOPRAM HYDROBROMIDE | Last AD: Diff & Remiss		0.075	0.605485								0.512281						0.530485
2	Age: 20-40 | Gender: Female | BUPROPION HCL | CITALOPRAM HYDROBROMIDE | Last AD: Diff & Remiss | Num Previous Antidep: 2,3		0.0536585	0.620939														0.56728
2	Age: 20-40 | Gender: Female | BUPROPION HCL | CITALOPRAM HYDROBROMIDE | Last AD: Diff & Remiss | Num Previous Episodes: 2+			0.594828								0.52						0.0748276
3	Age: 20-40 | Gender: Female | BUPROPION HCL | CITALOPRAM HYDROBROMIDE | Last AD: Same & No Remiss		0.0252765	0.328982								0.342772						0.317496
1	Age: 20-40 | Gender: Female | BUPROPION HCL | CITALOPRAM HYDROBROMIDE | Last AD: Same & No Remiss | Num Previous Antidep: 2,3		0.0230769															0
1	Age: 20-40 | Gender: Female | BUPROPION HCL | CITALOPRAM HYDROBROMIDE | Last AD: Same & No Remiss | Num Previous Antidep: 2,3 | Num Previous Episodes: 2+			0.396226														0
2	Age: 20-40 | Gender: Female | BUPROPION HCL | CITALOPRAM HYDROBROMIDE | Last AD: Same & No Remiss | Num Previous Episodes: 2+			0.418605								0.39916						0.019445
1	Age: 20-40 | Gender: Female | BUPROPION HCL | CITALOPRAM HYDROBROMIDE | Last AD: Same & No Remiss | Num Previous Episodes: 2+ | TRAZODONE HCL											0.479452						0
1	Age: 20-40 | Gender: Female | BUPROPION HCL | CITALOPRAM HYDROBROMIDE | Last AD: Same & No Remiss | PHARMACOLOGIC MANAGEMENT, INCLUDING PRESCRIPTION, USE, AND REVIEW OF MEDICATION WITH NO MORE THAN MINIMAL MEDICAL PSYCHOTHERAPY (px:CPT4:90862)											0.0984848						0
1	Age: 20-40 | Gender: Female | BUPROPION HCL | CITALOPRAM HYDROBROMIDE | Last AD: Same & No Remiss | PHARMACOLOGIC MANAGEMENT, INCLUDING PRESCRIPTION, USE, AND REVIEW OF MEDICATION WITH NO MORE THAN MINIMAL MEDICAL PSYCHOTHERAPY (px:CPT4:90862) | TRAZODONE HCL											0.155172						0
1	Age: 20-40 | Gender: Female | BUPROPION HCL | CITALOPRAM HYDROBROMIDE | Last AD: Same & No Remiss | TRAZODONE HCL											0.40407						0
2	Age: 20-40 | Gender: Female | BUPROPION HCL | CITALOPRAM HYDROBROMIDE | Last AD: Same & Remiss			0.591241								0.558594						0.0326471
1	Age: 20-40 | Gender: Female | BUPROPION HCL | CITALOPRAM HYDROBROMIDE | Last AD: Same & Remiss | MAJOR DEPRESSIVE DISORDER, RECURRENT EPISODE, UNSPECIFIED (dxo:ICD9:29630)											0.689922						0
1	Age: 20-40 | Gender: Female | BUPROPION HCL | CITALOPRAM HYDROBROMIDE | Last AD: Same & Remiss | Num Previous Episodes: 2+											0.612903						0
1	Age: 20-40 | Gender: Female | BUPROPION HCL | CITALOPRAM HYDROBROMIDE | Last AD: Same & Remiss | TRAZODONE HCL											0.478947						0
2	Age: 20-40 | Gender: Female | BUPROPION HCL | CITALOPRAM HYDROBROMIDE | MAJOR DEPRESSIVE DISORDER, RECURRENT EPISODE, IN PARTIAL OR UNSPECIFIED REMISSION (dxo:ICD9:29635)			0.692913								0.625						0.0679134
3	Age: 20-40 | Gender: Female | BUPROPION HCL | CITALOPRAM HYDROBROMIDE | MAJOR DEPRESSIVE DISORDER, RECURRENT EPISODE, UNSPECIFIED (dxo:ICD9:29630)		0.452174	0.599099								0.568849						0.146925
1	Age: 20-40 | Gender: Female | BUPROPION HCL | CITALOPRAM HYDROBROMIDE | MAJOR DEPRESSIVE DISORDER, RECURRENT EPISODE, UNSPECIFIED (dxo:ICD9:29630) | TRAZODONE HCL											0.477477						0
2	Age: 20-40 | Gender: Female | BUPROPION HCL | CITALOPRAM HYDROBROMIDE | Num Previous Antidep: 2,3								0.504202						0.478992			0.0252101
1	Age: 20-40 | Gender: Female | BUPROPION HCL | CITALOPRAM HYDROBROMIDE | Num Previous Antidep: 4+ | TRAZODONE HCL											0.227488						0
1	Age: 20-40 | Gender: Female | BUPROPION HCL | CITALOPRAM HYDROBROMIDE | Num Previous Antidep: 4+ | TRAZODONE HCL | VENLAFAXINE HCL											0.201613						0
1	Age: 20-40 | Gender: Female | BUPROPION HCL | CITALOPRAM HYDROBROMIDE | Num Previous Episodes: 2+			0.57645														0
1	Age: 20-40 | Gender: Female | BUPROPION HCL | CITALOPRAM HYDROBROMIDE | Num Previous Remissions: 2+			0.635514														0
3	Age: 20-40 | Gender: Female | BUPROPION HCL | CITALOPRAM HYDROBROMIDE | PAROXETINE HCL		0.0535714	0.391667								0.227848						0.338095
3	Age: 20-40 | Gender: Female | BUPROPION HCL | CITALOPRAM HYDROBROMIDE | PHARMACOLOGIC MANAGEMENT, INCLUDING PRESCRIPTION, USE, AND REVIEW OF MEDICATION WITH NO MORE THAN MINIMAL MEDICAL PSYCHOTHERAPY (px:CPT4:90862)		0.0740741	0.27665								0.136915						0.202576
1	Age: 20-40 | Gender: Female | BUPROPION HCL | CITALOPRAM HYDROBROMIDE | PHARMACOLOGIC MANAGEMENT, INCLUDING PRESCRIPTION, USE, AND REVIEW OF MEDICATION WITH NO MORE THAN MINIMAL MEDICAL PSYCHOTHERAPY (px:CPT4:90862) | PSYCHIATRIC DIAGNOSTIC INTERVIEW EXAMINATION (px:CPT4:90801)											0.104478						0
1	Age: 20-40 | Gender: Female | BUPROPION HCL | CITALOPRAM HYDROBROMIDE | PHARMACOLOGIC MANAGEMENT, INCLUDING PRESCRIPTION, USE, AND REVIEW OF MEDICATION WITH NO MORE THAN MINIMAL MEDICAL PSYCHOTHERAPY (px:CPT4:90862) | TRAZODONE HCL											0.130435						0
1	Age: 20-40 | Gender: Female | BUPROPION HCL | CITALOPRAM HYDROBROMIDE | PSYCHIATRIC DIAGNOSTIC INTERVIEW EXAMINATION (px:CPT4:90801)											0.238095						0
1	Age: 20-40 | Gender: Female | BUPROPION HCL | CITALOPRAM HYDROBROMIDE | PSYCHOTHERAPY, 30 MINUTES WITH PATIENT WHEN PERFORMED WITH AN EVALUATION AND MANAGEMENT SERVICE (LIST SEPARATELY IN ADDITION TO THE CODE FOR PRIMARY P (px:CPT4:90833)											0.163121						0
2	Age: 20-40 | Gender: Female | BUPROPION HCL | CITALOPRAM HYDROBROMIDE | PSYCHOTHERAPY, 45 MINUTES WITH PATIENT (px:CPT4:90834)			0.259804								0.183946						0.0758574
4	Age: 20-40 | Gender: Female | BUPROPION HCL | CITALOPRAM HYDROBROMIDE | SERTRALINE HCL		0.0519878	0.411311								0.285714			0.414894			0.362906
4	Age: 20-40 | Gender: Female | BUPROPION HCL | CITALOPRAM HYDROBROMIDE | TRAZODONE HCL		0.0320197	0.36875								0.259721				0.0111732		0.357577
3	Age: 20-40 | Gender: Female | BUPROPION HCL | CITALOPRAM HYDROBROMIDE | VENLAFAXINE HCL		0.0559006	0.391837								0.266667						0.335936
2	Age: 20-40 | Gender: Female | BUPROPION HCL | CLONAZEPAM		0.0697674									0.233129						0.163361
1	Age: 20-40 | Gender: Female | BUPROPION HCL | CLONAZEPAM | Last AD: Diff & No Remiss											0.188571						0
1	Age: 20-40 | Gender: Female | BUPROPION HCL | CLONAZEPAM | Last AD: Same & No Remiss		0.0137931															0
4	Age: 20-40 | Gender: Female | BUPROPION HCL | DEPRESSIVE DISORDER, NOT ELSEWHERE CLASSIFIED (dxo:ICD9:311)		0.048						0.576271			0.30303					0.59596	0.54796
1	Age: 20-40 | Gender: Female | BUPROPION HCL | DEPRESSIVE DISORDER, NOT ELSEWHERE CLASSIFIED (dxo:ICD9:311) | ESCITALOPRAM OXALATE											0.384058						0
1	Age: 20-40 | Gender: Female | BUPROPION HCL | DEPRESSIVE DISORDER, NOT ELSEWHERE CLASSIFIED (dxo:ICD9:311) | ESCITALOPRAM OXALATE | Last AD: Diff & No Remiss											0.375						0
1	Age: 20-40 | Gender: Female | BUPROPION HCL | DEPRESSIVE DISORDER, NOT ELSEWHERE CLASSIFIED (dxo:ICD9:311) | ESCITALOPRAM OXALATE | Last AD: Diff & No Remiss | Num Previous Episodes: 2+											0.323529						0
2	Age: 20-40 | Gender: Female | BUPROPION HCL | DEPRESSIVE DISORDER, NOT ELSEWHERE CLASSIFIED (dxo:ICD9:311) | FLUOXETINE HCL								0.576642			0.483333						0.093309
1	Age: 20-40 | Gender: Female | BUPROPION HCL | DEPRESSIVE DISORDER, NOT ELSEWHERE CLASSIFIED (dxo:ICD9:311) | FLUOXETINE HCL | Last AD: Diff & No Remiss | Num Previous Antidep: 2,3								0.720721									0
1	Age: 20-40 | Gender: Female | BUPROPION HCL | DEPRESSIVE DISORDER, NOT ELSEWHERE CLASSIFIED (dxo:ICD9:311) | FLUOXETINE HCL | Last AD: Diff & No Remiss | Num Previous Antidep: 2,3 | Num Previous Episodes: 2+								0.54918									0
3	Age: 20-40 | Gender: Female | BUPROPION HCL | DEPRESSIVE DISORDER, NOT ELSEWHERE CLASSIFIED (dxo:ICD9:311) | Last AD: Diff & No Remiss								0.497076			0.262522					0.533582	0.271061
1	Age: 20-40 | Gender: Female | BUPROPION HCL | DEPRESSIVE DISORDER, NOT ELSEWHERE CLASSIFIED (dxo:ICD9:311) | Last AD: Diff & No Remiss | Num Previous Episodes: 2+ | SERTRALINE HCL											0.40411						0
1	Age: 20-40 | Gender: Female | BUPROPION HCL | DEPRESSIVE DISORDER, NOT ELSEWHERE CLASSIFIED (dxo:ICD9:311) | Last AD: Diff & No Remiss | ROUTINE GYNECOLOGICAL EXAMINATION (dxo:ICD9:V7231)											0.303665						0
1	Age: 20-40 | Gender: Female | BUPROPION HCL | DEPRESSIVE DISORDER, NOT ELSEWHERE CLASSIFIED (dxo:ICD9:311) | Last AD: Diff & No Remiss | VENLAFAXINE HCL																0.744526	0
1	Age: 20-40 | Gender: Female | BUPROPION HCL | DEPRESSIVE DISORDER, NOT ELSEWHERE CLASSIFIED (dxo:ICD9:311) | Last AD: Same & No Remiss		0.0141176															0
1	Age: 20-40 | Gender: Female | BUPROPION HCL | DEPRESSIVE DISORDER, NOT ELSEWHERE CLASSIFIED (dxo:ICD9:311) | Last AD: Same & No Remiss | NONDEPENDENT TOBACCO USE DISORDER (dxo:ICD9:3051)		0															0
1	Age: 20-40 | Gender: Female | BUPROPION HCL | DEPRESSIVE DISORDER, NOT ELSEWHERE CLASSIFIED (dxo:ICD9:311) | Last AD: Same & No Remiss | Num Previous Episodes: 2+		0.03125															0
1	Age: 20-40 | Gender: Female | BUPROPION HCL | DEPRESSIVE DISORDER, NOT ELSEWHERE CLASSIFIED (dxo:ICD9:311) | Last AD: Same & No Remiss | OBESITY, UNSPECIFIED (dxo:ICD9:27800)		0.0169492															0
1	Age: 20-40 | Gender: Female | BUPROPION HCL | DEPRESSIVE DISORDER, NOT ELSEWHERE CLASSIFIED (dxo:ICD9:311) | Last AD: Same & No Remiss | OTHER MALAISE AND FATIGUE (dxo:ICD9:78079)		0.0159363															0
1	Age: 20-40 | Gender: Female | BUPROPION HCL | DEPRESSIVE DISORDER, NOT ELSEWHERE CLASSIFIED (dxo:ICD9:311) | Last AD: Same & No Remiss | ROUTINE GYNECOLOGICAL EXAMINATION (dxo:ICD9:V7231)		0.00571429															0
1	Age: 20-40 | Gender: Female | BUPROPION HCL | DEPRESSIVE DISORDER, NOT ELSEWHERE CLASSIFIED (dxo:ICD9:311) | NONDEPENDENT TOBACCO USE DISORDER (dxo:ICD9:3051)		0.0550459															0
1	Age: 20-40 | Gender: Female | BUPROPION HCL | DEPRESSIVE DISORDER, NOT ELSEWHERE CLASSIFIED (dxo:ICD9:311) | OBESITY, UNSPECIFIED (dxo:ICD9:27800)		0.0634921															0
1	Age: 20-40 | Gender: Female | BUPROPION HCL | DEPRESSIVE DISORDER, NOT ELSEWHERE CLASSIFIED (dxo:ICD9:311) | OTHER MALAISE AND FATIGUE (dxo:ICD9:78079)		0.0553506															0
2	Age: 20-40 | Gender: Female | BUPROPION HCL | DEPRESSIVE DISORDER, NOT ELSEWHERE CLASSIFIED (dxo:ICD9:311) | ROUTINE GYNECOLOGICAL EXAMINATION (dxo:ICD9:V7231)		0.0578947									0.303797						0.245903
1	Age: 20-40 | Gender: Female | BUPROPION HCL | DEPRESSIVE DISORDER, NOT ELSEWHERE CLASSIFIED (dxo:ICD9:311) | SERTRALINE HCL											0.609756						0
1	Age: 20-40 | Gender: Female | BUPROPION HCL | DEPRESSIVE DISORDER, NOT ELSEWHERE CLASSIFIED (dxo:ICD9:311) | VENLAFAXINE HCL																0.674797	0
3	Age: 20-40 | Gender: Female | BUPROPION HCL | DESVENLAFAXINE SUCCINATE		0.0252101		0.629758							0.274262						0.604548
1	Age: 20-40 | Gender: Female | BUPROPION HCL | DESVENLAFAXINE SUCCINATE | ESCITALOPRAM OXALATE											0.259259						0
1	Age: 20-40 | Gender: Female | BUPROPION HCL | DESVENLAFAXINE SUCCINATE | LAMOTRIGINE											0.0666667						0
1	Age: 20-40 | Gender: Female | BUPROPION HCL | DESVENLAFAXINE SUCCINATE | Last AD: Diff & No Remiss		0.0201342															0
1	Age: 20-40 | Gender: Female | BUPROPION HCL | DESVENLAFAXINE SUCCINATE | Last AD: Same & Remiss											0.508929						0
1	Age: 20-40 | Gender: Female | BUPROPION HCL | DESVENLAFAXINE SUCCINATE | Num Previous Antidep: 4+ | TRAZODONE HCL											0.125						0
1	Age: 20-40 | Gender: Female | BUPROPION HCL | DESVENLAFAXINE SUCCINATE | TRAZODONE HCL											0.180791						0
1	Age: 20-40 | Gender: Female | BUPROPION HCL | DESVENLAFAXINE SUCCINATE | VENLAFAXINE HCL											0.272727						0
2	Age: 20-40 | Gender: Female | BUPROPION HCL | DOXEPIN HCL		0.0783133									0.254902						0.176589
1	Age: 20-40 | Gender: Female | BUPROPION HCL | DOXEPIN HCL | Last AD: Diff & No Remiss		0.0757576															0
1	Age: 20-40 | Gender: Female | BUPROPION HCL | DOXEPIN HCL | Num Previous Antidep: 4+ | TRAZODONE HCL											0.1875						0
1	Age: 20-40 | Gender: Female | BUPROPION HCL | DOXEPIN HCL | TRAZODONE HCL											0.168						0
7	Age: 20-40 | Gender: Female | BUPROPION HCL | DULOXETINE HCL		0.0426829	0.321678			0.39726	0.121457	0.329545			0.25664			0.402235			0.359552
3	Age: 20-40 | Gender: Female | BUPROPION HCL | DULOXETINE HCL | ESCITALOPRAM OXALATE		0.0140845					0.272727				0.22807						0.258643
1	Age: 20-40 | Gender: Female | BUPROPION HCL | DULOXETINE HCL | ESCITALOPRAM OXALATE | Last AD: Diff & No Remiss		0.0196078															0
4	Age: 20-40 | Gender: Female | BUPROPION HCL | DULOXETINE HCL | FLUOXETINE HCL		0.045045				0.434783		0.358779			0.196581						0.389738
1	Age: 20-40 | Gender: Female | BUPROPION HCL | DULOXETINE HCL | INDIVIDUAL PSYCHOTHERAPY, INSIGHT ORIENTED, BEHAVIOR MODIFYING AND/OR SUPPORTIVE, IN AN OFFICE OR OUTPATIENT FACILITY, APPROXIMATELY 20 TO 30 MINUTES (px:CPT4:90805)											0.166667						0
2	Age: 20-40 | Gender: Female | BUPROPION HCL | DULOXETINE HCL | LAMOTRIGINE						0.0707071					0.0739645						0.00325743
1	Age: 20-40 | Gender: Female | BUPROPION HCL | DULOXETINE HCL | LAMOTRIGINE | TRAZODONE HCL											0.0584416						0
3	Age: 20-40 | Gender: Female | BUPROPION HCL | DULOXETINE HCL | Last AD: Diff & No Remiss		0.0390244				0.498246					0.345277						0.459221
1	Age: 20-40 | Gender: Female | BUPROPION HCL | DULOXETINE HCL | Last AD: Diff & No Remiss | Num Previous Antidep: 2,3		0.0408163															0
1	Age: 20-40 | Gender: Female | BUPROPION HCL | DULOXETINE HCL | Last AD: Diff & No Remiss | Num Previous Episodes: 2+											0.374233						0
1	Age: 20-40 | Gender: Female | BUPROPION HCL | DULOXETINE HCL | Last AD: Diff & No Remiss | PHARMACOLOGIC MANAGEMENT, INCLUDING PRESCRIPTION, USE, AND REVIEW OF MEDICATION WITH NO MORE THAN MINIMAL MEDICAL PSYCHOTHERAPY (px:CPT4:90862)		0.0380952															0
1	Age: 20-40 | Gender: Female | BUPROPION HCL | DULOXETINE HCL | Last AD: Diff & No Remiss | TRAZODONE HCL		0.0846154															0
2	Age: 20-40 | Gender: Female | BUPROPION HCL | DULOXETINE HCL | Last AD: Diff & Remiss		0.0827586				0.651376											0.568618
3	Age: 20-40 | Gender: Female | BUPROPION HCL | DULOXETINE HCL | Last AD: Same & No Remiss		0.0326087				0.265116					0.251572						0.232508
1	Age: 20-40 | Gender: Female | BUPROPION HCL | DULOXETINE HCL | Last AD: Same & No Remiss | TRAZODONE HCL											0.318966						0
1	Age: 20-40 | Gender: Female | BUPROPION HCL | DULOXETINE HCL | Last AD: Same & Remiss											0.497817						0
2	Age: 20-40 | Gender: Female | BUPROPION HCL | DULOXETINE HCL | MAJOR DEPRESSIVE DISORDER, RECURRENT EPISODE, UNSPECIFIED (dxo:ICD9:29630)						0.574713					0.452756						0.121957
1	Age: 20-40 | Gender: Female | BUPROPION HCL | DULOXETINE HCL | Num Previous Antidep: 4+											0.25						0
1	Age: 20-40 | Gender: Female | BUPROPION HCL | DULOXETINE HCL | Num Previous Antidep: 4+ | TRAZODONE HCL											0.227273						0
2	Age: 20-40 | Gender: Female | BUPROPION HCL | DULOXETINE HCL | PHARMACOLOGIC MANAGEMENT, INCLUDING PRESCRIPTION, USE, AND REVIEW OF MEDICATION WITH NO MORE THAN MINIMAL MEDICAL PSYCHOTHERAPY (px:CPT4:90862)						0.256098					0.121827						0.13427
1	Age: 20-40 | Gender: Female | BUPROPION HCL | DULOXETINE HCL | PSYCHOTHERAPY, 30 MINUTES WITH PATIENT WHEN PERFORMED WITH AN EVALUATION AND MANAGEMENT SERVICE (LIST SEPARATELY IN ADDITION TO THE CODE FOR PRIMARY P (px:CPT4:90833)											0.116505						0
4	Age: 20-40 | Gender: Female | BUPROPION HCL | DULOXETINE HCL | SERTRALINE HCL		0.0357143				0.398148					0.319549			0.49359			0.457875
3	Age: 20-40 | Gender: Female | BUPROPION HCL | DULOXETINE HCL | TRAZODONE HCL		0.0783133				0.287129					0.185961						0.208815
1	Age: 20-40 | Gender: Female | BUPROPION HCL | DULOXETINE HCL | VENLAFAXINE HCL											0.255814						0
11	Age: 20-40 | Gender: Female | BUPROPION HCL | ESCITALOPRAM OXALATE	0.0178571	0.0406763	0.513587			0.453571	0.261815	0.355062			0.242843	0.391586		0.408325	0.0213675	0.582178	0.564321
4	Age: 20-40 | Gender: Female | BUPROPION HCL | ESCITALOPRAM OXALATE | FLUOXETINE HCL		0.0505051					0.210127	0.388889			0.211039						0.338384
1	Age: 20-40 | Gender: Female | BUPROPION HCL | ESCITALOPRAM OXALATE | FLUOXETINE HCL | Last AD: Diff & No Remiss		0.0384615															0
1	Age: 20-40 | Gender: Female | BUPROPION HCL | ESCITALOPRAM OXALATE | FLUOXETINE HCL | Num Previous Antidep: 4+ | TRAZODONE HCL											0.163793						0
1	Age: 20-40 | Gender: Female | BUPROPION HCL | ESCITALOPRAM OXALATE | FLUOXETINE HCL | TRAZODONE HCL											0.0679612						0
1	Age: 20-40 | Gender: Female | BUPROPION HCL | ESCITALOPRAM OXALATE | GENERALIZED ANXIETY DISORDER (dxo:ICD9:30002) | Last AD: Diff & No Remiss		0.0248756															0
1	Age: 20-40 | Gender: Female | BUPROPION HCL | ESCITALOPRAM OXALATE | GENERALIZED ANXIETY DISORDER (dxo:ICD9:30002) | Last AD: Diff & No Remiss | Num Previous Antidep: 2,3		0.0168067															0
1	Age: 20-40 | Gender: Female | BUPROPION HCL | ESCITALOPRAM OXALATE | GYNECOLOGICAL EXAMINATION (dxo:ICD9:V723) | Last AD: Diff & No Remiss							0.254902										0
1	Age: 20-40 | Gender: Female | BUPROPION HCL | ESCITALOPRAM OXALATE | INDIVIDUAL PSYCHOTHERAPY, INSIGHT ORIENTED, BEHAVIOR MODIFYING AND/OR SUPPORTIVE, IN AN OFFICE OR OUTPATIENT FACILITY, APPROXIMATELY 20 TO 30 MINUTES (px:CPT4:90805)											0.105121						0
1	Age: 20-40 | Gender: Female | BUPROPION HCL | ESCITALOPRAM OXALATE | INDIVIDUAL PSYCHOTHERAPY, INSIGHT ORIENTED, BEHAVIOR MODIFYING AND/OR SUPPORTIVE, IN AN OFFICE OR OUTPATIENT FACILITY, APPROXIMATELY 20 TO 30 MINUTES (px:CPT4:90805) | INDIVIDUAL PSYCHOTHERAPY, INSIGHT ORIENTED, BEHAVIOR MODIFYING AND/OR SUPPORTIVE, IN AN OFFICE OR OUTPATIENT FACILITY, APPROXIMATELY 45 TO 50 MINUTES (px:CPT4:908…							0.145455										0
1	Age: 20-40 | Gender: Female | BUPROPION HCL | ESCITALOPRAM OXALATE | INDIVIDUAL PSYCHOTHERAPY, INSIGHT ORIENTED, BEHAVIOR MODIFYING AND/OR SUPPORTIVE, IN AN OFFICE OR OUTPATIENT FACILITY, APPROXIMATELY 20 TO 30 MINUTES (px:CPT4:90805) | Last AD: Diff & No Remiss		0.013986															0
1	Age: 20-40 | Gender: Female | BUPROPION HCL | ESCITALOPRAM OXALATE | INDIVIDUAL PSYCHOTHERAPY, INSIGHT ORIENTED, BEHAVIOR MODIFYING AND/OR SUPPORTIVE, IN AN OFFICE OR OUTPATIENT FACILITY, APPROXIMATELY 20 TO 30 MINUTES (px:CPT4:90805) | Last AD: Same & No Remiss											0.0964912						0
1	Age: 20-40 | Gender: Female | BUPROPION HCL | ESCITALOPRAM OXALATE | INDIVIDUAL PSYCHOTHERAPY, INSIGHT ORIENTED, BEHAVIOR MODIFYING AND/OR SUPPORTIVE, IN AN OFFICE OR OUTPATIENT FACILITY, APPROXIMATELY 20 TO 30 MINUTES (px:CPT4:90805) | PHARMACOLOGIC MANAGEMENT, INCLUDING PRESCRIPTION, USE, AND REVIEW OF MEDICATION WITH NO MORE THAN MINIMAL MEDICAL PSYCHOTHERAPY (px:CPT4:90862)											0.1						0
1	Age: 20-40 | Gender: Female | BUPROPION HCL | ESCITALOPRAM OXALATE | INDIVIDUAL PSYCHOTHERAPY, INSIGHT ORIENTED, BEHAVIOR MODIFYING AND/OR SUPPORTIVE, IN AN OFFICE OR OUTPATIENT FACILITY, APPROXIMATELY 20 TO 30 MINUTES (px:CPT4:90805) | PSYCHIATRIC DIAGNOSTIC INTERVIEW EXAMINATION (px:CPT4:90801)											0.0869565						0
1	Age: 20-40 | Gender: Female | BUPROPION HCL | ESCITALOPRAM OXALATE | INDIVIDUAL PSYCHOTHERAPY, INSIGHT ORIENTED, BEHAVIOR MODIFYING AND/OR SUPPORTIVE, IN AN OFFICE OR OUTPATIENT FACILITY, APPROXIMATELY 20 TO 30 MINUTES (px:CPT4:90805) | TRAZODONE HCL											0.0884956						0
2	Age: 20-40 | Gender: Female | BUPROPION HCL | ESCITALOPRAM OXALATE | INDIVIDUAL PSYCHOTHERAPY, INSIGHT ORIENTED, BEHAVIOR MODIFYING AND/OR SUPPORTIVE, IN AN OFFICE OR OUTPATIENT FACILITY, APPROXIMATELY 45 TO 50 MINUTES (px:CPT4:90806)							0.152924				0.203488						0.0505648
2	Age: 20-40 | Gender: Female | BUPROPION HCL | ESCITALOPRAM OXALATE | INDIVIDUAL PSYCHOTHERAPY, INSIGHT ORIENTED, BEHAVIOR MODIFYING AND/OR SUPPORTIVE, IN AN OFFICE OR OUTPATIENT FACILITY, APPROXIMATELY 45 TO 50 MINUTES (px:CPT4:90806) | Last AD: Diff & No Remiss							0.152918				0.201754						0.0488369
1	Age: 20-40 | Gender: Female | BUPROPION HCL | ESCITALOPRAM OXALATE | INDIVIDUAL PSYCHOTHERAPY, INSIGHT ORIENTED, BEHAVIOR MODIFYING AND/OR SUPPORTIVE, IN AN OFFICE OR OUTPATIENT FACILITY, APPROXIMATELY 45 TO 50 MINUTES (px:CPT4:90806) | Last AD: Diff & No Remiss | Num Previous Antidep: 2,3 | PSYCHIATRIC DIAGNOSTIC INTERVIEW EXAMINATION (px:CPT4:90801)							0.141791										0
2	Age: 20-40 | Gender: Female | BUPROPION HCL | ESCITALOPRAM OXALATE | INDIVIDUAL PSYCHOTHERAPY, INSIGHT ORIENTED, BEHAVIOR MODIFYING AND/OR SUPPORTIVE, IN AN OFFICE OR OUTPATIENT FACILITY, APPROXIMATELY 45 TO 50 MINUTES (px:CPT4:90806) | Last AD: Diff & No Remiss | PSYCHIATRIC DIAGNOSTIC INTERVIEW EXAMINATION (px:CPT4:90801)							0.125523				0.137681						0.0121581
1	Age: 20-40 | Gender: Female | BUPROPION HCL | ESCITALOPRAM OXALATE | INDIVIDUAL PSYCHOTHERAPY, INSIGHT ORIENTED, BEHAVIOR MODIFYING AND/OR SUPPORTIVE, IN AN OFFICE OR OUTPATIENT FACILITY, APPROXIMATELY 45 TO 50 MINUTES (px:CPT4:90806) | PSYCHIATRIC DIAGNOSTIC INTERVIEW EXAMINATION (px:CPT4:90801)											0.15544						0
2	Age: 20-40 | Gender: Female | BUPROPION HCL | ESCITALOPRAM OXALATE | INDIVIDUAL PSYCHOTHERAPY, INSIGHT ORIENTED, BEHAVIOR MODIFYING AND/OR SUPPORTIVE, IN AN OFFICE OR OUTPATIENT FACILITY, APPROXIMATELY 45 TO 50 MINUTES (px:CPT4:90807)							0.116959				0.117438						0.000478658
2	Age: 20-40 | Gender: Female | BUPROPION HCL | ESCITALOPRAM OXALATE | LAMOTRIGINE							0.0755556				0.0892449						0.0136893
1	Age: 20-40 | Gender: Female | BUPROPION HCL | ESCITALOPRAM OXALATE | LAMOTRIGINE | TRAZODONE HCL											0.0592105						0
6	Age: 20-40 | Gender: Female | BUPROPION HCL | ESCITALOPRAM OXALATE | Last AD: Diff & No Remiss		0.0368821				0.438356	0.310361				0.298693				0.0227273	0.597173	0.574446
1	Age: 20-40 | Gender: Female | BUPROPION HCL | ESCITALOPRAM OXALATE | Last AD: Diff & No Remiss | NONDEPENDENT TOBACCO USE DISORDER (dxo:ICD9:3051)		0.045045															0
4	Age: 20-40 | Gender: Female | BUPROPION HCL | ESCITALOPRAM OXALATE | Last AD: Diff & No Remiss | Num Previous Antidep: 2,3		0.0350404					0.323077	0.452703						0.49375			0.45871
4	Age: 20-40 | Gender: Female | BUPROPION HCL | ESCITALOPRAM OXALATE | Last AD: Diff & No Remiss | Num Previous Antidep: 2,3 | Num Previous Episodes: 2+		0.027027					0.278338	0.5						0.482517			0.472973
1	Age: 20-40 | Gender: Female | BUPROPION HCL | ESCITALOPRAM OXALATE | Last AD: Diff & No Remiss | Num Previous Antidep: 2,3 | Num Previous Episodes: 2+ | ROUTINE GYNECOLOGICAL EXAMINATION (dxo:ICD9:V7231)							0.233333										0
1	Age: 20-40 | Gender: Female | BUPROPION HCL | ESCITALOPRAM OXALATE | Last AD: Diff & No Remiss | Num Previous Antidep: 2,3 | PSYCHOTHERAPY, 45 MINUTES WITH PATIENT (px:CPT4:90834)							0.253165										0
1	Age: 20-40 | Gender: Female | BUPROPION HCL | ESCITALOPRAM OXALATE | Last AD: Diff & No Remiss | Num Previous Antidep: 2,3 | ROUTINE GYNECOLOGICAL EXAMINATION (dxo:ICD9:V7231)							0.322314										0
2	Age: 20-40 | Gender: Female | BUPROPION HCL | ESCITALOPRAM OXALATE | Last AD: Diff & No Remiss | Num Previous Episodes: 2+											0.279703					0.555556	0.275853
1	Age: 20-40 | Gender: Female | BUPROPION HCL | ESCITALOPRAM OXALATE | Last AD: Diff & No Remiss | PHARMACOLOGIC MANAGEMENT, INCLUDING PRESCRIPTION, USE, AND REVIEW OF MEDICATION WITH NO MORE THAN MINIMAL MEDICAL PSYCHOTHERAPY (px:CPT4:90862)		0.0662461															0
1	Age: 20-40 | Gender: Female | BUPROPION HCL | ESCITALOPRAM OXALATE | Last AD: Diff & No Remiss | PSYCHIATRIC DIAGNOSTIC INTERVIEW EXAMINATION (px:CPT4:90801)							0.216981										0
2	Age: 20-40 | Gender: Female | BUPROPION HCL | ESCITALOPRAM OXALATE | Last AD: Diff & No Remiss | PSYCHOTHERAPY, 45 MINUTES WITH PATIENT (px:CPT4:90834)							0.248619				0.140351						0.108268
2	Age: 20-40 | Gender: Female | BUPROPION HCL | ESCITALOPRAM OXALATE | Last AD: Diff & No Remiss | SERTRALINE HCL		0.0182482					0.286822										0.268574
3	Age: 20-40 | Gender: Female | BUPROPION HCL | ESCITALOPRAM OXALATE | Last AD: Diff & No Remiss | TRAZODONE HCL		0.038806					0.34188								0.00520833		0.336672
1	Age: 20-40 | Gender: Female | BUPROPION HCL | ESCITALOPRAM OXALATE | Last AD: Diff & No Remiss | VENLAFAXINE HCL		0.0607735															0
3	Age: 20-40 | Gender: Female | BUPROPION HCL | ESCITALOPRAM OXALATE | Last AD: Diff & Remiss		0.100213					0.576046				0.519417						0.475832
2	Age: 20-40 | Gender: Female | BUPROPION HCL | ESCITALOPRAM OXALATE | Last AD: Diff & Remiss | MAJOR DEPRESSIVE DISORDER, RECURRENT EPISODE, UNSPECIFIED (dxo:ICD9:29630)		0.566176					0.719626										0.15345
2	Age: 20-40 | Gender: Female | BUPROPION HCL | ESCITALOPRAM OXALATE | Last AD: Diff & Remiss | Num Previous Antidep: 2,3		0.0896552					0.607558										0.517903
3	Age: 20-40 | Gender: Female | BUPROPION HCL | ESCITALOPRAM OXALATE | Last AD: Same & No Remiss		0.0301783					0.167794				0.232469						0.20229
2	Age: 20-40 | Gender: Female | BUPROPION HCL | ESCITALOPRAM OXALATE | Last AD: Same & No Remiss | Num Previous Antidep: 2,3		0.0460526					0.209302										0.16325
2	Age: 20-40 | Gender: Female | BUPROPION HCL | ESCITALOPRAM OXALATE | Last AD: Same & No Remiss | Num Previous Antidep: 2,3 | Num Previous Episodes: 2+		0.0458716					0.21393										0.168059
1	Age: 20-40 | Gender: Female | BUPROPION HCL | ESCITALOPRAM OXALATE | Last AD: Same & No Remiss | Num Previous Episodes: 2+											0.252809						0
1	Age: 20-40 | Gender: Female | BUPROPION HCL | ESCITALOPRAM OXALATE | Last AD: Same & No Remiss | Num Previous Episodes: 2+ | TRAZODONE HCL											0.343023						0
1	Age: 20-40 | Gender: Female | BUPROPION HCL | ESCITALOPRAM OXALATE | Last AD: Same & No Remiss | PHARMACOLOGIC MANAGEMENT, INCLUDING PRESCRIPTION, USE, AND REVIEW OF MEDICATION WITH NO MORE THAN MINIMAL MEDICAL PSYCHOTHERAPY (px:CPT4:90862)											0.121827						0
1	Age: 20-40 | Gender: Female | BUPROPION HCL | ESCITALOPRAM OXALATE | Last AD: Same & No Remiss | PHARMACOLOGIC MANAGEMENT, INCLUDING PRESCRIPTION, USE, AND REVIEW OF MEDICATION WITH NO MORE THAN MINIMAL MEDICAL PSYCHOTHERAPY (px:CPT4:90862) | PSYCHIATRIC DIAGNOSTIC INTERVIEW EXAMINATION (px:CPT4:90801)											0.09						0
1	Age: 20-40 | Gender: Female | BUPROPION HCL | ESCITALOPRAM OXALATE | Last AD: Same & No Remiss | PHARMACOLOGIC MANAGEMENT, INCLUDING PRESCRIPTION, USE, AND REVIEW OF MEDICATION WITH NO MORE THAN MINIMAL MEDICAL PSYCHOTHERAPY (px:CPT4:90862) | TRAZODONE HCL											0.112						0
1	Age: 20-40 | Gender: Female | BUPROPION HCL | ESCITALOPRAM OXALATE | Last AD: Same & No Remiss | PSYCHIATRIC DIAGNOSTIC INTERVIEW EXAMINATION (px:CPT4:90801)											0.15						0
1	Age: 20-40 | Gender: Female | BUPROPION HCL | ESCITALOPRAM OXALATE | Last AD: Same & No Remiss | PSYCHOTHERAPY, 45 MINUTES WITH PATIENT (px:CPT4:90834)											0.198758						0
1	Age: 20-40 | Gender: Female | BUPROPION HCL | ESCITALOPRAM OXALATE | Last AD: Same & No Remiss | PSYCHOTHERAPY, 45 MINUTES WITH PATIENT (px:CPT4:90834) | TRAZODONE HCL											0.188679						0
1	Age: 20-40 | Gender: Female | BUPROPION HCL | ESCITALOPRAM OXALATE | Last AD: Same & No Remiss | SERTRALINE HCL											0.317073						0
1	Age: 20-40 | Gender: Female | BUPROPION HCL | ESCITALOPRAM OXALATE | Last AD: Same & No Remiss | TRAZODONE HCL											0.300771						0
2	Age: 20-40 | Gender: Female | BUPROPION HCL | ESCITALOPRAM OXALATE | Last AD: Same & Remiss							0.519084				0.551546						0.0324624
1	Age: 20-40 | Gender: Female | BUPROPION HCL | ESCITALOPRAM OXALATE | Last AD: Same & Remiss | MAJOR DEPRESSIVE DISORDER, RECURRENT EPISODE, UNSPECIFIED (dxo:ICD9:29630)											0.705882						0
1	Age: 20-40 | Gender: Female | BUPROPION HCL | ESCITALOPRAM OXALATE | Last AD: Same & Remiss | TRAZODONE HCL											0.559524						0
2	Age: 20-40 | Gender: Female | BUPROPION HCL | ESCITALOPRAM OXALATE | MAJOR DEPRESSIVE DISORDER, RECURRENT EPISODE, IN PARTIAL OR UNSPECIFIED REMISSION (dxo:ICD9:29635)							0.625698				0.679245						0.053547
3	Age: 20-40 | Gender: Female | BUPROPION HCL | ESCITALOPRAM OXALATE | MAJOR DEPRESSIVE DISORDER, RECURRENT EPISODE, UNSPECIFIED (dxo:ICD9:29630)		0.308989					0.497364				0.475538						0.188375
1	Age: 20-40 | Gender: Female | BUPROPION HCL | ESCITALOPRAM OXALATE | MAJOR DEPRESSIVE DISORDER, RECURRENT EPISODE, UNSPECIFIED (dxo:ICD9:29630) | TRAZODONE HCL											0.270073						0
1	Age: 20-40 | Gender: Female | BUPROPION HCL | ESCITALOPRAM OXALATE | MIRTAZAPINE											0.153846						0
2	Age: 20-40 | Gender: Female | BUPROPION HCL | ESCITALOPRAM OXALATE | Num Previous Antidep: 2,3								0.452703						0.493902			0.0411997
1	Age: 20-40 | Gender: Female | BUPROPION HCL | ESCITALOPRAM OXALATE | Num Previous Antidep: 2,3 | SERTRALINE HCL														0.722772			0
2	Age: 20-40 | Gender: Female | BUPROPION HCL | ESCITALOPRAM OXALATE | Num Previous Antidep: 4+ | TRAZODONE HCL							0.216981				0.149068						0.0679128
1	Age: 20-40 | Gender: Female | BUPROPION HCL | ESCITALOPRAM OXALATE | Num Previous Antidep: 4+ | TRAZODONE HCL | VENLAFAXINE HCL											0.159664						0
1	Age: 20-40 | Gender: Female | BUPROPION HCL | ESCITALOPRAM OXALATE | Num Previous Episodes: 2+			0.509091														0
1	Age: 20-40 | Gender: Female | BUPROPION HCL | ESCITALOPRAM OXALATE | OBSESSIVE-COMPULSIVE DISORDERS (dxo:ICD9:3003)											0.150485						0
3	Age: 20-40 | Gender: Female | BUPROPION HCL | ESCITALOPRAM OXALATE | PAROXETINE HCL							0.268908				0.209945	0.370629					0.160685
2	Age: 20-40 | Gender: Female | BUPROPION HCL | ESCITALOPRAM OXALATE | PHARMACOLOGIC MANAGEMENT, INCLUDING PRESCRIPTION, USE, AND REVIEW OF MEDICATION WITH NO MORE THAN MINIMAL MEDICAL PSYCHOTHERAPY (px:CPT4:90862)		0.0839161									0.139633						0.0557172
1	Age: 20-40 | Gender: Female | BUPROPION HCL | ESCITALOPRAM OXALATE | PHARMACOLOGIC MANAGEMENT, INCLUDING PRESCRIPTION, USE, AND REVIEW OF MEDICATION WITH NO MORE THAN MINIMAL MEDICAL PSYCHOTHERAPY (px:CPT4:90862) | PSYCHIATRIC DIAGNOSTIC INTERVIEW EXAMINATION (px:CPT4:90801)											0.148387						0
1	Age: 20-40 | Gender: Female | BUPROPION HCL | ESCITALOPRAM OXALATE | PHARMACOLOGIC MANAGEMENT, INCLUDING PRESCRIPTION, USE, AND REVIEW OF MEDICATION WITH NO MORE THAN MINIMAL MEDICAL PSYCHOTHERAPY (px:CPT4:90862) | TRAZODONE HCL											0.120172						0
1	Age: 20-40 | Gender: Female | BUPROPION HCL | ESCITALOPRAM OXALATE | PSYCHIATRIC DIAGNOSTIC INTERVIEW EXAMINATION (px:CPT4:90801)											0.168421						0
2	Age: 20-40 | Gender: Female | BUPROPION HCL | ESCITALOPRAM OXALATE | PSYCHOTHERAPY, 30 MINUTES WITH PATIENT WHEN PERFORMED WITH AN EVALUATION AND MANAGEMENT SERVICE (LIST SEPARATELY IN ADDITION TO THE CODE FOR PRIMARY P (px:CPT4:90833)							0.149254				0.138408						0.0108454
1	Age: 20-40 | Gender: Female | BUPROPION HCL | ESCITALOPRAM OXALATE | PSYCHOTHERAPY, 30 MINUTES WITH PATIENT WHEN PERFORMED WITH AN EVALUATION AND MANAGEMENT SERVICE (LIST SEPARATELY IN ADDITION TO THE CODE FOR PRIMARY P (px:CPT4:90833) | TRAZODONE HCL											0.0714286						0
2	Age: 20-40 | Gender: Female | BUPROPION HCL | ESCITALOPRAM OXALATE | PSYCHOTHERAPY, 45 MINUTES WITH PATIENT (px:CPT4:90834)							0.202166				0.198413						0.00375337
1	Age: 20-40 | Gender: Female | BUPROPION HCL | ESCITALOPRAM OXALATE | PSYCHOTHERAPY, 45 MINUTES WITH PATIENT (px:CPT4:90834) | TRAZODONE HCL											0.184713						0
1	Age: 20-40 | Gender: Female | BUPROPION HCL | ESCITALOPRAM OXALATE | ROUTINE GYNECOLOGICAL EXAMINATION (dxo:ICD9:V7231)							0.368852										0
5	Age: 20-40 | Gender: Female | BUPROPION HCL | ESCITALOPRAM OXALATE | SERTRALINE HCL		0.0286533					0.22549	0.349515			0.223301			0.472941			0.444288
4	Age: 20-40 | Gender: Female | BUPROPION HCL | ESCITALOPRAM OXALATE | TRAZODONE HCL		0.0389294					0.238095				0.191661				0.0078125		0.230283
4	Age: 20-40 | Gender: Female | BUPROPION HCL | ESCITALOPRAM OXALATE | VENLAFAXINE HCL		0.059322					0.259615				0.220615					0.610619	0.551297
1	Age: 20-40 | Gender: Female | BUPROPION HCL | ETONOGESTREL/ETHINYL ESTRADIOL		0.0272727															0
1	Age: 20-40 | Gender: Female | BUPROPION HCL | ETONOGESTREL/ETHINYL ESTRADIOL | Last AD: Same & No Remiss		0.0255319															0
1	Age: 20-40 | Gender: Female | BUPROPION HCL | FLUCONAZOLE		0.0413534															0
1	Age: 20-40 | Gender: Female | BUPROPION HCL | FLUCONAZOLE | Last AD: Same & No Remiss		0.0253165															0
1	Age: 20-40 | Gender: Female | BUPROPION HCL | FLUCONAZOLE | ROUTINE GYNECOLOGICAL EXAMINATION (dxo:ICD9:V7231)		0.0181818															0
11	Age: 20-40 | Gender: Female | BUPROPION HCL | FLUOXETINE HCL	0.0625	0.0531431	0.406196			0.303226	0.154599	0.413017			0.308781	0.319018		0.351224	0.0180723	0.533884	0.515812
2	Age: 20-40 | Gender: Female | BUPROPION HCL | FLUOXETINE HCL | INDIVIDUAL PSYCHOTHERAPY, INSIGHT ORIENTED, BEHAVIOR MODIFYING AND/OR SUPPORTIVE, IN AN OFFICE OR OUTPATIENT FACILITY, APPROXIMATELY 20 TO 30 MINUTES (px:CPT4:90805)								0.234742			0.180516						0.054226
1	Age: 20-40 | Gender: Female | BUPROPION HCL | FLUOXETINE HCL | INDIVIDUAL PSYCHOTHERAPY, INSIGHT ORIENTED, BEHAVIOR MODIFYING AND/OR SUPPORTIVE, IN AN OFFICE OR OUTPATIENT FACILITY, APPROXIMATELY 20 TO 30 MINUTES (px:CPT4:90805) | Last AD: Diff & No Remiss		0.0571429															0
1	Age: 20-40 | Gender: Female | BUPROPION HCL | FLUOXETINE HCL | INDIVIDUAL PSYCHOTHERAPY, INSIGHT ORIENTED, BEHAVIOR MODIFYING AND/OR SUPPORTIVE, IN AN OFFICE OR OUTPATIENT FACILITY, APPROXIMATELY 20 TO 30 MINUTES (px:CPT4:90805) | Last AD: Same & No Remiss											0.180328						0
1	Age: 20-40 | Gender: Female | BUPROPION HCL | FLUOXETINE HCL | INDIVIDUAL PSYCHOTHERAPY, INSIGHT ORIENTED, BEHAVIOR MODIFYING AND/OR SUPPORTIVE, IN AN OFFICE OR OUTPATIENT FACILITY, APPROXIMATELY 20 TO 30 MINUTES (px:CPT4:90805) | PHARMACOLOGIC MANAGEMENT, INCLUDING PRESCRIPTION, USE, AND REVIEW OF MEDICATION WITH NO MORE THAN MINIMAL MEDICAL PSYCHOTHERAPY (px:CPT4:90862)											0.11215						0
1	Age: 20-40 | Gender: Female | BUPROPION HCL | FLUOXETINE HCL | INDIVIDUAL PSYCHOTHERAPY, INSIGHT ORIENTED, BEHAVIOR MODIFYING AND/OR SUPPORTIVE, IN AN OFFICE OR OUTPATIENT FACILITY, APPROXIMATELY 20 TO 30 MINUTES (px:CPT4:90805) | TRAZODONE HCL											0.162162						0
2	Age: 20-40 | Gender: Female | BUPROPION HCL | FLUOXETINE HCL | INDIVIDUAL PSYCHOTHERAPY, INSIGHT ORIENTED, BEHAVIOR MODIFYING AND/OR SUPPORTIVE, IN AN OFFICE OR OUTPATIENT FACILITY, APPROXIMATELY 45 TO 50 MINUTES (px:CPT4:90806)								0.359773			0.21875						0.141023
1	Age: 20-40 | Gender: Female | BUPROPION HCL | FLUOXETINE HCL | INDIVIDUAL PSYCHOTHERAPY, INSIGHT ORIENTED, BEHAVIOR MODIFYING AND/OR SUPPORTIVE, IN AN OFFICE OR OUTPATIENT FACILITY, APPROXIMATELY 45 TO 50 MINUTES (px:CPT4:90806) | Last AD: Diff & No Remiss | Num Previous Antidep: 2,3 | PSYCHIATRIC DIAGNOSTIC INTERVIEW EXAMINATION (px:CPT4:90801)								0.405941									0
1	Age: 20-40 | Gender: Female | BUPROPION HCL | FLUOXETINE HCL | INDIVIDUAL PSYCHOTHERAPY, INSIGHT ORIENTED, BEHAVIOR MODIFYING AND/OR SUPPORTIVE, IN AN OFFICE OR OUTPATIENT FACILITY, APPROXIMATELY 45 TO 50 MINUTES (px:CPT4:90806) | Num Previous Antidep: 2,3 | PSYCHIATRIC DIAGNOSTIC INTERVIEW EXAMINATION (px:CPT4:90801)								0.405941									0
1	Age: 20-40 | Gender: Female | BUPROPION HCL | FLUOXETINE HCL | INDIVIDUAL PSYCHOTHERAPY, INSIGHT ORIENTED, BEHAVIOR MODIFYING AND/OR SUPPORTIVE, IN AN OFFICE OR OUTPATIENT FACILITY, APPROXIMATELY 45 TO 50 MINUTES (px:CPT4:90806) | PHARMACOLOGIC MANAGEMENT, INCLUDING PRESCRIPTION, USE, AND REVIEW OF MEDICATION WITH NO MORE THAN MINIMAL MEDICAL PSYCHOTHERAPY (px:CPT4:90862)								0.201149									0
1	Age: 20-40 | Gender: Female | BUPROPION HCL | FLUOXETINE HCL | INDIVIDUAL PSYCHOTHERAPY, INSIGHT ORIENTED, BEHAVIOR MODIFYING AND/OR SUPPORTIVE, IN AN OFFICE OR OUTPATIENT FACILITY, APPROXIMATELY 45 TO 50 MINUTES (px:CPT4:90806) | PHARMACOLOGIC MANAGEMENT, INCLUDING PRESCRIPTION, USE, AND REVIEW OF MEDICATION WITH NO MORE THAN MINIMAL MEDICAL PSYCHOTHERAPY (px:CPT4:90862) | PSYCHIATRIC DIAGNOSTIC…											0.165049						0
2	Age: 20-40 | Gender: Female | BUPROPION HCL | FLUOXETINE HCL | INDIVIDUAL PSYCHOTHERAPY, INSIGHT ORIENTED, BEHAVIOR MODIFYING AND/OR SUPPORTIVE, IN AN OFFICE OR OUTPATIENT FACILITY, APPROXIMATELY 45 TO 50 MINUTES (px:CPT4:90806) | PSYCHIATRIC DIAGNOSTIC INTERVIEW EXAMINATION (px:CPT4:90801)								0.387978			0.24359						0.144388
2	Age: 20-40 | Gender: Female | BUPROPION HCL | FLUOXETINE HCL | INDIVIDUAL PSYCHOTHERAPY, INSIGHT ORIENTED, BEHAVIOR MODIFYING AND/OR SUPPORTIVE, IN AN OFFICE OR OUTPATIENT FACILITY, APPROXIMATELY 45 TO 50 MINUTES (px:CPT4:90807)								0.216867			0.131474						0.0853934
2	Age: 20-40 | Gender: Female | BUPROPION HCL | FLUOXETINE HCL | LAMOTRIGINE								0.124183			0.0782443						0.0459387
2	Age: 20-40 | Gender: Female | BUPROPION HCL | FLUOXETINE HCL | LAMOTRIGINE | TRAZODONE HCL								0.0740741			0.0717489						0.0023252
6	Age: 20-40 | Gender: Female | BUPROPION HCL | FLUOXETINE HCL | Last AD: Diff & No Remiss		0.0413832					0.146825	0.61597			0.416256				0.0162602	0.562814	0.599709
4	Age: 20-40 | Gender: Female | BUPROPION HCL | FLUOXETINE HCL | Last AD: Diff & No Remiss | Num Previous Antidep: 2,3		0.0368324					0.16	0.592805						0.441176			0.555972
2	Age: 20-40 | Gender: Female | BUPROPION HCL | FLUOXETINE HCL | Last AD: Diff & No Remiss | Num Previous Antidep: 2,3 | Num Previous Episodes: 2+		0.0384615						0.513595									0.475134
1	Age: 20-40 | Gender: Female | BUPROPION HCL | FLUOXETINE HCL | Last AD: Diff & No Remiss | Num Previous Antidep: 2,3 | PREMENSTRUAL TENSION SYNDROMES (dxo:ICD9:6254)								0.545455									0
1	Age: 20-40 | Gender: Female | BUPROPION HCL | FLUOXETINE HCL | Last AD: Diff & No Remiss | Num Previous Episodes: 2+											0.393581						0
1	Age: 20-40 | Gender: Female | BUPROPION HCL | FLUOXETINE HCL | Last AD: Diff & No Remiss | PHARMACOLOGIC MANAGEMENT, INCLUDING PRESCRIPTION, USE, AND REVIEW OF MEDICATION WITH NO MORE THAN MINIMAL MEDICAL PSYCHOTHERAPY (px:CPT4:90862)		0.0408163															0
1	Age: 20-40 | Gender: Female | BUPROPION HCL | FLUOXETINE HCL | Last AD: Diff & No Remiss | PSYCHOTHERAPY, 45 MINUTES WITH PATIENT (px:CPT4:90834)											0.220183						0
1	Age: 20-40 | Gender: Female | BUPROPION HCL | FLUOXETINE HCL | Last AD: Diff & No Remiss | SERTRALINE HCL		0.0363636															0
2	Age: 20-40 | Gender: Female | BUPROPION HCL | FLUOXETINE HCL | Last AD: Diff & No Remiss | TRAZODONE HCL		0.0364372													0.0153061		0.0211311
1	Age: 20-40 | Gender: Female | BUPROPION HCL | FLUOXETINE HCL | Last AD: Diff & No Remiss | VENLAFAXINE HCL		0.0506329															0
3	Age: 20-40 | Gender: Female | BUPROPION HCL | FLUOXETINE HCL | Last AD: Diff & Remiss		0.09375						0.59176			0.434911						0.49801
1	Age: 20-40 | Gender: Female | BUPROPION HCL | FLUOXETINE HCL | Last AD: Diff & Remiss | MAJOR DEPRESSIVE DISORDER, RECURRENT EPISODE, UNSPECIFIED (dxo:ICD9:29630)		0.565574															0
2	Age: 20-40 | Gender: Female | BUPROPION HCL | FLUOXETINE HCL | Last AD: Diff & Remiss | Num Previous Antidep: 2,3		0.0912863						0.594									0.502714
1	Age: 20-40 | Gender: Female | BUPROPION HCL | FLUOXETINE HCL | Last AD: Diff & Remiss | Num Previous Antidep: 2,3 | Num Previous Episodes: 2+								0.469388									0
1	Age: 20-40 | Gender: Female | BUPROPION HCL | FLUOXETINE HCL | Last AD: Diff & Remiss | Num Previous Episodes: 2+											0.398058						0
3	Age: 20-40 | Gender: Female | BUPROPION HCL | FLUOXETINE HCL | Last AD: Same & No Remiss		0.0385164						0.290511			0.344648						0.306131
2	Age: 20-40 | Gender: Female | BUPROPION HCL | FLUOXETINE HCL | Last AD: Same & No Remiss | Num Previous Antidep: 2,3		0.0373134						0.34375									0.306437
1	Age: 20-40 | Gender: Female | BUPROPION HCL | FLUOXETINE HCL | Last AD: Same & No Remiss | Num Previous Antidep: 2,3 | Num Previous Episodes: 2+								0.342541									0
1	Age: 20-40 | Gender: Female | BUPROPION HCL | FLUOXETINE HCL | Last AD: Same & No Remiss | Num Previous Episodes: 2+											0.371094						0
1	Age: 20-40 | Gender: Female | BUPROPION HCL | FLUOXETINE HCL | Last AD: Same & No Remiss | Num Previous Episodes: 2+ | TRAZODONE HCL											0.417266						0
1	Age: 20-40 | Gender: Female | BUPROPION HCL | FLUOXETINE HCL | Last AD: Same & No Remiss | PHARMACOLOGIC MANAGEMENT, INCLUDING PRESCRIPTION, USE, AND REVIEW OF MEDICATION WITH NO MORE THAN MINIMAL MEDICAL PSYCHOTHERAPY (px:CPT4:90862)											0.120253						0
1	Age: 20-40 | Gender: Female | BUPROPION HCL | FLUOXETINE HCL | Last AD: Same & No Remiss | PSYCHOTHERAPY, 45 MINUTES WITH PATIENT (px:CPT4:90834)											0.165217						0
1	Age: 20-40 | Gender: Female | BUPROPION HCL | FLUOXETINE HCL | Last AD: Same & No Remiss | TRAZODONE HCL											0.38961						0
2	Age: 20-40 | Gender: Female | BUPROPION HCL | FLUOXETINE HCL | Last AD: Same & Remiss								0.591463			0.557598						0.0338654
1	Age: 20-40 | Gender: Female | BUPROPION HCL | FLUOXETINE HCL | Last AD: Same & Remiss | MAJOR DEPRESSIVE DISORDER, RECURRENT EPISODE, UNSPECIFIED (dxo:ICD9:29630)											0.72						0
1	Age: 20-40 | Gender: Female | BUPROPION HCL | FLUOXETINE HCL | Last AD: Same & Remiss | TRAZODONE HCL											0.504425						0
3	Age: 20-40 | Gender: Female | BUPROPION HCL | FLUOXETINE HCL | MAJOR DEPRESSIVE DISORDER, RECURRENT EPISODE, IN PARTIAL OR UNSPECIFIED REMISSION (dxo:ICD9:29635)		0.4						0.654472			0.619048						0.254472
3	Age: 20-40 | Gender: Female | BUPROPION HCL | FLUOXETINE HCL | MAJOR DEPRESSIVE DISORDER, RECURRENT EPISODE, UNSPECIFIED (dxo:ICD9:29630)		0.361233						0.568259			0.512097						0.207026
2	Age: 20-40 | Gender: Female | BUPROPION HCL | FLUOXETINE HCL | MAJOR DEPRESSIVE DISORDER, RECURRENT EPISODE, UNSPECIFIED (dxo:ICD9:29630) | TRAZODONE HCL								0.462185			0.29771						0.164475
1	Age: 20-40 | Gender: Female | BUPROPION HCL | FLUOXETINE HCL | MIRTAZAPINE											0.201389						0
1	Age: 20-40 | Gender: Female | BUPROPION HCL | FLUOXETINE HCL | NORTRIPTYLINE HCL											0.279412						0
2	Age: 20-40 | Gender: Female | BUPROPION HCL | FLUOXETINE HCL | Num Previous Antidep: 2,3								0.591538						0.438095			0.153443
1	Age: 20-40 | Gender: Female | BUPROPION HCL | FLUOXETINE HCL | Num Previous Antidep: 2,3 | PREMENSTRUAL TENSION SYNDROMES (dxo:ICD9:6254)								0.545455									0
2	Age: 20-40 | Gender: Female | BUPROPION HCL | FLUOXETINE HCL | Num Previous Antidep: 4+								0.333333			0.15						0.183333
1	Age: 20-40 | Gender: Female | BUPROPION HCL | FLUOXETINE HCL | Num Previous Antidep: 4+ | SERTRALINE HCL														0.37931			0
2	Age: 20-40 | Gender: Female | BUPROPION HCL | FLUOXETINE HCL | Num Previous Antidep: 4+ | TRAZODONE HCL								0.30137			0.178042						0.123328
1	Age: 20-40 | Gender: Female | BUPROPION HCL | FLUOXETINE HCL | Num Previous Antidep: 4+ | TRAZODONE HCL | VENLAFAXINE HCL											0.232877						0
1	Age: 20-40 | Gender: Female | BUPROPION HCL | FLUOXETINE HCL | Num Previous Antidep: 4+ | VENLAFAXINE HCL											0.141593						0
1	Age: 20-40 | Gender: Female | BUPROPION HCL | FLUOXETINE HCL | Num Previous Remissions: 2+								0.607843									0
1	Age: 20-40 | Gender: Female | BUPROPION HCL | FLUOXETINE HCL | OBSESSIVE-COMPULSIVE DISORDERS (dxo:ICD9:3003)											0.226415						0
4	Age: 20-40 | Gender: Female | BUPROPION HCL | FLUOXETINE HCL | PAROXETINE HCL		0.0756757						0.382979			0.312102	0.467626					0.39195
3	Age: 20-40 | Gender: Female | BUPROPION HCL | FLUOXETINE HCL | PHARMACOLOGIC MANAGEMENT, INCLUDING PRESCRIPTION, USE, AND REVIEW OF MEDICATION WITH NO MORE THAN MINIMAL MEDICAL PSYCHOTHERAPY (px:CPT4:90862)		0.0757576						0.28			0.166911						0.204242
1	Age: 20-40 | Gender: Female | BUPROPION HCL | FLUOXETINE HCL | PHARMACOLOGIC MANAGEMENT, INCLUDING PRESCRIPTION, USE, AND REVIEW OF MEDICATION WITH NO MORE THAN MINIMAL MEDICAL PSYCHOTHERAPY (px:CPT4:90862) | PSYCHIATRIC DIAGNOSTIC INTERVIEW EXAMINATION (px:CPT4:90801)											0.186441						0
1	Age: 20-40 | Gender: Female | BUPROPION HCL | FLUOXETINE HCL | PHARMACOLOGIC MANAGEMENT, INCLUDING PRESCRIPTION, USE, AND REVIEW OF MEDICATION WITH NO MORE THAN MINIMAL MEDICAL PSYCHOTHERAPY (px:CPT4:90862) | TRAZODONE HCL											0.130435						0
1	Age: 20-40 | Gender: Female | BUPROPION HCL | FLUOXETINE HCL | PREMENSTRUAL TENSION SYNDROMES (dxo:ICD9:6254)								0.511785									0
1	Age: 20-40 | Gender: Female | BUPROPION HCL | FLUOXETINE HCL | PSYCHIATRIC DIAGNOSTIC INTERVIEW EXAMINATION (px:CPT4:90801)											0.273092						0
2	Age: 20-40 | Gender: Female | BUPROPION HCL | FLUOXETINE HCL | PSYCHOTHERAPY, 30 MINUTES WITH PATIENT WHEN PERFORMED WITH AN EVALUATION AND MANAGEMENT SERVICE (LIST SEPARATELY IN ADDITION TO THE CODE FOR PRIMARY P (px:CPT4:90833)								0.267176			0.151515						0.11566
1	Age: 20-40 | Gender: Female | BUPROPION HCL | FLUOXETINE HCL | PSYCHOTHERAPY, 30 MINUTES WITH PATIENT WHEN PERFORMED WITH AN EVALUATION AND MANAGEMENT SERVICE (LIST SEPARATELY IN ADDITION TO THE CODE FOR PRIMARY P (px:CPT4:90833) | TRAZODONE HCL											0.0849057						0
2	Age: 20-40 | Gender: Female | BUPROPION HCL | FLUOXETINE HCL | PSYCHOTHERAPY, 45 MINUTES WITH PATIENT (px:CPT4:90834)								0.2723			0.207756						0.0645442
1	Age: 20-40 | Gender: Female | BUPROPION HCL | FLUOXETINE HCL | PSYCHOTHERAPY, 45 MINUTES WITH PATIENT (px:CPT4:90834) | TRAZODONE HCL											0.198113						0
1	Age: 20-40 | Gender: Female | BUPROPION HCL | FLUOXETINE HCL | RISPERIDONE											0.130435						0
5	Age: 20-40 | Gender: Female | BUPROPION HCL | FLUOXETINE HCL | SERTRALINE HCL		0.0551181					0.112	0.408273			0.309381			0.427203			0.372085
4	Age: 20-40 | Gender: Female | BUPROPION HCL | FLUOXETINE HCL | TRAZODONE HCL		0.0473856						0.320833			0.225845				0.015625		0.305208
1	Age: 20-40 | Gender: Female | BUPROPION HCL | FLUOXETINE HCL | TRAZODONE HCL | VENLAFAXINE HCL											0.203704						0
4	Age: 20-40 | Gender: Female | BUPROPION HCL | FLUOXETINE HCL | VENLAFAXINE HCL		0.0418251						0.362832			0.23339					0.58125	0.539425
1	Age: 20-40 | Gender: Female | BUPROPION HCL | GENERALIZED ANXIETY DISORDER (dxo:ICD9:30002)		0.0461538															0
1	Age: 20-40 | Gender: Female | BUPROPION HCL | GENERALIZED ANXIETY DISORDER (dxo:ICD9:30002) | Last AD: Diff & No Remiss | SERTRALINE HCL		0.044586															0
1	Age: 20-40 | Gender: Female | BUPROPION HCL | GENERALIZED ANXIETY DISORDER (dxo:ICD9:30002) | Last AD: Diff & No Remiss | TRAZODONE HCL		0.0588235															0
1	Age: 20-40 | Gender: Female | BUPROPION HCL | GENERALIZED ANXIETY DISORDER (dxo:ICD9:30002) | Last AD: Same & No Remiss		0.0195035															0
4	Age: 20-40 | Gender: Female | BUPROPION HCL | GYNECOLOGICAL EXAMINATION (dxo:ICD9:V723)		0.0394265				0.398374					0.275424	0.321212					0.358947
3	Age: 20-40 | Gender: Female | BUPROPION HCL | GYNECOLOGICAL EXAMINATION (dxo:ICD9:V723) | Last AD: Diff & No Remiss							0.113333				0.246512					0.633929	0.520595
1	Age: 20-40 | Gender: Female | BUPROPION HCL | GYNECOLOGICAL EXAMINATION (dxo:ICD9:V723) | Last AD: Same & No Remiss		0.00913242															0
1	Age: 20-40 | Gender: Female | BUPROPION HCL | GYNECOLOGICAL EXAMINATION (dxo:ICD9:V723) | PAROXETINE HCL												0.623077					0
3	Age: 20-40 | Gender: Female | BUPROPION HCL | HEADACHE (dxo:ICD9:7840)	0.0097561	0.0625								0.0615385							0.0527439
1	Age: 20-40 | Gender: Female | BUPROPION HCL | HEADACHE (dxo:ICD9:7840) | Last AD: Diff & No Remiss	0.0155039																0
1	Age: 20-40 | Gender: Female | BUPROPION HCL | HEADACHE (dxo:ICD9:7840) | Last AD: Same & No Remiss		0.0229885															0
3	Age: 20-40 | Gender: Female | BUPROPION HCL | INDIVIDUAL PSYCHOTHERAPY, INSIGHT ORIENTED, BEHAVIOR MODIFYING AND/OR SUPPORTIVE, IN AN OFFICE OR OUTPATIENT FACILITY, APPROXIMATELY 20 TO 30 MINUTES (px:CPT4:90805)		0.0708215									0.0876866					0.177665	0.106843
1	Age: 20-40 | Gender: Female | BUPROPION HCL | INDIVIDUAL PSYCHOTHERAPY, INSIGHT ORIENTED, BEHAVIOR MODIFYING AND/OR SUPPORTIVE, IN AN OFFICE OR OUTPATIENT FACILITY, APPROXIMATELY 20 TO 30 MINUTES (px:CPT4:90805) | INDIVIDUAL PSYCHOTHERAPY, INSIGHT ORIENTED, BEHAVIOR MODIFYING AND/OR SUPPORTIVE, IN AN OFFICE OR OUTPATIENT FACILITY, APPROXIMATELY 45 TO 50 MINUTES (px:CPT4:90806) | PSYCHIATRIC DIAGN…											0.0621118						0
1	Age: 20-40 | Gender: Female | BUPROPION HCL | INDIVIDUAL PSYCHOTHERAPY, INSIGHT ORIENTED, BEHAVIOR MODIFYING AND/OR SUPPORTIVE, IN AN OFFICE OR OUTPATIENT FACILITY, APPROXIMATELY 20 TO 30 MINUTES (px:CPT4:90805) | Last AD: Diff & No Remiss | SERTRALINE HCL		0.0462963															0
1	Age: 20-40 | Gender: Female | BUPROPION HCL | INDIVIDUAL PSYCHOTHERAPY, INSIGHT ORIENTED, BEHAVIOR MODIFYING AND/OR SUPPORTIVE, IN AN OFFICE OR OUTPATIENT FACILITY, APPROXIMATELY 20 TO 30 MINUTES (px:CPT4:90805) | Last AD: Diff & No Remiss | TRAZODONE HCL		0.0420168															0
1	Age: 20-40 | Gender: Female | BUPROPION HCL | INDIVIDUAL PSYCHOTHERAPY, INSIGHT ORIENTED, BEHAVIOR MODIFYING AND/OR SUPPORTIVE, IN AN OFFICE OR OUTPATIENT FACILITY, APPROXIMATELY 20 TO 30 MINUTES (px:CPT4:90805) | Last AD: Same & No Remiss		0.0530035															0
1	Age: 20-40 | Gender: Female | BUPROPION HCL | INDIVIDUAL PSYCHOTHERAPY, INSIGHT ORIENTED, BEHAVIOR MODIFYING AND/OR SUPPORTIVE, IN AN OFFICE OR OUTPATIENT FACILITY, APPROXIMATELY 20 TO 30 MINUTES (px:CPT4:90805) | Last AD: Same & No Remiss | SERTRALINE HCL											0.102564						0
1	Age: 20-40 | Gender: Female | BUPROPION HCL | INDIVIDUAL PSYCHOTHERAPY, INSIGHT ORIENTED, BEHAVIOR MODIFYING AND/OR SUPPORTIVE, IN AN OFFICE OR OUTPATIENT FACILITY, APPROXIMATELY 20 TO 30 MINUTES (px:CPT4:90805) | PAROXETINE HCL											0.0948276						0
2	Age: 20-40 | Gender: Female | BUPROPION HCL | INDIVIDUAL PSYCHOTHERAPY, INSIGHT ORIENTED, BEHAVIOR MODIFYING AND/OR SUPPORTIVE, IN AN OFFICE OR OUTPATIENT FACILITY, APPROXIMATELY 20 TO 30 MINUTES (px:CPT4:90805) | PHARMACOLOGIC MANAGEMENT, INCLUDING PRESCRIPTION, USE, AND REVIEW OF MEDICATION WITH NO MORE THAN MINIMAL MEDICAL PSYCHOTHERAPY (px:CPT4:90862)		0.0582524									0.0454545						0.0127979
2	Age: 20-40 | Gender: Female | BUPROPION HCL | INDIVIDUAL PSYCHOTHERAPY, INSIGHT ORIENTED, BEHAVIOR MODIFYING AND/OR SUPPORTIVE, IN AN OFFICE OR OUTPATIENT FACILITY, APPROXIMATELY 20 TO 30 MINUTES (px:CPT4:90805) | PHARMACOLOGIC MANAGEMENT, INCLUDING PRESCRIPTION, USE, AND REVIEW OF MEDICATION WITH NO MORE THAN MINIMAL MEDICAL PSYCHOTHERAPY (px:CPT4:90862) | SERTRALINE HCL											0.15625			0.224299			0.0680491
1	Age: 20-40 | Gender: Female | BUPROPION HCL | INDIVIDUAL PSYCHOTHERAPY, INSIGHT ORIENTED, BEHAVIOR MODIFYING AND/OR SUPPORTIVE, IN AN OFFICE OR OUTPATIENT FACILITY, APPROXIMATELY 20 TO 30 MINUTES (px:CPT4:90805) | PHARMACOLOGIC MANAGEMENT, INCLUDING PRESCRIPTION, USE, AND REVIEW OF MEDICATION WITH NO MORE THAN MINIMAL MEDICAL PSYCHOTHERAPY (px:CPT4:90862) | VENLAFAXINE HCL																0.207921	0
1	Age: 20-40 | Gender: Female | BUPROPION HCL | INDIVIDUAL PSYCHOTHERAPY, INSIGHT ORIENTED, BEHAVIOR MODIFYING AND/OR SUPPORTIVE, IN AN OFFICE OR OUTPATIENT FACILITY, APPROXIMATELY 20 TO 30 MINUTES (px:CPT4:90805) | PSYCHIATRIC DIAGNOSTIC INTERVIEW EXAMINATION (px:CPT4:90801)											0.0688406						0
1	Age: 20-40 | Gender: Female | BUPROPION HCL | INDIVIDUAL PSYCHOTHERAPY, INSIGHT ORIENTED, BEHAVIOR MODIFYING AND/OR SUPPORTIVE, IN AN OFFICE OR OUTPATIENT FACILITY, APPROXIMATELY 20 TO 30 MINUTES (px:CPT4:90805) | PSYCHIATRIC DIAGNOSTIC INTERVIEW EXAMINATION (px:CPT4:90801) | SERTRALINE HCL											0.165049						0
2	Age: 20-40 | Gender: Female | BUPROPION HCL | INDIVIDUAL PSYCHOTHERAPY, INSIGHT ORIENTED, BEHAVIOR MODIFYING AND/OR SUPPORTIVE, IN AN OFFICE OR OUTPATIENT FACILITY, APPROXIMATELY 20 TO 30 MINUTES (px:CPT4:90805) | SERTRALINE HCL											0.150997			0.279817			0.128819
1	Age: 20-40 | Gender: Female | BUPROPION HCL | INDIVIDUAL PSYCHOTHERAPY, INSIGHT ORIENTED, BEHAVIOR MODIFYING AND/OR SUPPORTIVE, IN AN OFFICE OR OUTPATIENT FACILITY, APPROXIMATELY 20 TO 30 MINUTES (px:CPT4:90805) | SERTRALINE HCL | TRAZODONE HCL											0.180952						0
1	Age: 20-40 | Gender: Female | BUPROPION HCL | INDIVIDUAL PSYCHOTHERAPY, INSIGHT ORIENTED, BEHAVIOR MODIFYING AND/OR SUPPORTIVE, IN AN OFFICE OR OUTPATIENT FACILITY, APPROXIMATELY 20 TO 30 MINUTES (px:CPT4:90805) | TRAZODONE HCL											0.038961						0
2	Age: 20-40 | Gender: Female | BUPROPION HCL | INDIVIDUAL PSYCHOTHERAPY, INSIGHT ORIENTED, BEHAVIOR MODIFYING AND/OR SUPPORTIVE, IN AN OFFICE OR OUTPATIENT FACILITY, APPROXIMATELY 20 TO 30 MINUTES (px:CPT4:90805) | VENLAFAXINE HCL											0.187135					0.273171	0.0860362
8	Age: 20-40 | Gender: Female | BUPROPION HCL | INDIVIDUAL PSYCHOTHERAPY, INSIGHT ORIENTED, BEHAVIOR MODIFYING AND/OR SUPPORTIVE, IN AN OFFICE OR OUTPATIENT FACILITY, APPROXIMATELY 45 TO 50 MINUTES (px:CPT4:90806)			0.270588			0.268041	0.0857143	0.244898			0.141844	0.184615		0.26455		0.305243	0.219529
2	Age: 20-40 | Gender: Female | BUPROPION HCL | INDIVIDUAL PSYCHOTHERAPY, INSIGHT ORIENTED, BEHAVIOR MODIFYING AND/OR SUPPORTIVE, IN AN OFFICE OR OUTPATIENT FACILITY, APPROXIMATELY 45 TO 50 MINUTES (px:CPT4:90806) | Last AD: Diff & No Remiss							0.0778816				0.145						0.0671184
1	Age: 20-40 | Gender: Female | BUPROPION HCL | INDIVIDUAL PSYCHOTHERAPY, INSIGHT ORIENTED, BEHAVIOR MODIFYING AND/OR SUPPORTIVE, IN AN OFFICE OR OUTPATIENT FACILITY, APPROXIMATELY 45 TO 50 MINUTES (px:CPT4:90806) | Last AD: Diff & No Remiss | PHARMACOLOGIC MANAGEMENT, INCLUDING PRESCRIPTION, USE, AND REVIEW OF MEDICATION WITH NO MORE THAN MINIMAL MEDICAL PSYCHOTHERAPY (px:CPT4:90862) | PSYCHIATRIC…											0.0883978						0
3	Age: 20-40 | Gender: Female | BUPROPION HCL | INDIVIDUAL PSYCHOTHERAPY, INSIGHT ORIENTED, BEHAVIOR MODIFYING AND/OR SUPPORTIVE, IN AN OFFICE OR OUTPATIENT FACILITY, APPROXIMATELY 45 TO 50 MINUTES (px:CPT4:90806) | Last AD: Diff & No Remiss | PSYCHIATRIC DIAGNOSTIC INTERVIEW EXAMINATION (px:CPT4:90801)							0.0536585	0.254717			0.0984043						0.201058
1	Age: 20-40 | Gender: Female | BUPROPION HCL | INDIVIDUAL PSYCHOTHERAPY, INSIGHT ORIENTED, BEHAVIOR MODIFYING AND/OR SUPPORTIVE, IN AN OFFICE OR OUTPATIENT FACILITY, APPROXIMATELY 45 TO 50 MINUTES (px:CPT4:90806) | Last AD: Diff & No Remiss | PSYCHIATRIC DIAGNOSTIC INTERVIEW EXAMINATION (px:CPT4:90801) | SERTRALINE HCL											0.25						0
1	Age: 20-40 | Gender: Female | BUPROPION HCL | INDIVIDUAL PSYCHOTHERAPY, INSIGHT ORIENTED, BEHAVIOR MODIFYING AND/OR SUPPORTIVE, IN AN OFFICE OR OUTPATIENT FACILITY, APPROXIMATELY 45 TO 50 MINUTES (px:CPT4:90806) | Last AD: Diff & No Remiss | SERTRALINE HCL											0.209091						0
1	Age: 20-40 | Gender: Female | BUPROPION HCL | INDIVIDUAL PSYCHOTHERAPY, INSIGHT ORIENTED, BEHAVIOR MODIFYING AND/OR SUPPORTIVE, IN AN OFFICE OR OUTPATIENT FACILITY, APPROXIMATELY 45 TO 50 MINUTES (px:CPT4:90806) | Num Previous Antidep: 2,3 | PSYCHIATRIC DIAGNOSTIC INTERVIEW EXAMINATION (px:CPT4:90801) | SERTRALINE HCL														0.353333			0
1	Age: 20-40 | Gender: Female | BUPROPION HCL | INDIVIDUAL PSYCHOTHERAPY, INSIGHT ORIENTED, BEHAVIOR MODIFYING AND/OR SUPPORTIVE, IN AN OFFICE OR OUTPATIENT FACILITY, APPROXIMATELY 45 TO 50 MINUTES (px:CPT4:90806) | Num Previous Antidep: 2,3 | SERTRALINE HCL														0.330357			0
1	Age: 20-40 | Gender: Female | BUPROPION HCL | INDIVIDUAL PSYCHOTHERAPY, INSIGHT ORIENTED, BEHAVIOR MODIFYING AND/OR SUPPORTIVE, IN AN OFFICE OR OUTPATIENT FACILITY, APPROXIMATELY 45 TO 50 MINUTES (px:CPT4:90806) | PAROXETINE HCL												0.451389					0
2	Age: 20-40 | Gender: Female | BUPROPION HCL | INDIVIDUAL PSYCHOTHERAPY, INSIGHT ORIENTED, BEHAVIOR MODIFYING AND/OR SUPPORTIVE, IN AN OFFICE OR OUTPATIENT FACILITY, APPROXIMATELY 45 TO 50 MINUTES (px:CPT4:90806) | PHARMACOLOGIC MANAGEMENT, INCLUDING PRESCRIPTION, USE, AND REVIEW OF MEDICATION WITH NO MORE THAN MINIMAL MEDICAL PSYCHOTHERAPY (px:CPT4:90862)											0.0787402					0.15528	0.0765393
1	Age: 20-40 | Gender: Female | BUPROPION HCL | INDIVIDUAL PSYCHOTHERAPY, INSIGHT ORIENTED, BEHAVIOR MODIFYING AND/OR SUPPORTIVE, IN AN OFFICE OR OUTPATIENT FACILITY, APPROXIMATELY 45 TO 50 MINUTES (px:CPT4:90806) | PHARMACOLOGIC MANAGEMENT, INCLUDING PRESCRIPTION, USE, AND REVIEW OF MEDICATION WITH NO MORE THAN MINIMAL MEDICAL PSYCHOTHERAPY (px:CPT4:90862) | PSYCHIATRIC DIAGNOSTIC INTERVIEW EXAMIN…											0.0659722						0
2	Age: 20-40 | Gender: Female | BUPROPION HCL | INDIVIDUAL PSYCHOTHERAPY, INSIGHT ORIENTED, BEHAVIOR MODIFYING AND/OR SUPPORTIVE, IN AN OFFICE OR OUTPATIENT FACILITY, APPROXIMATELY 45 TO 50 MINUTES (px:CPT4:90806) | PHARMACOLOGIC MANAGEMENT, INCLUDING PRESCRIPTION, USE, AND REVIEW OF MEDICATION WITH NO MORE THAN MINIMAL MEDICAL PSYCHOTHERAPY (px:CPT4:90862) | PSYCHIATRIC DIAGNOSTIC INTERVIEW EXAMIN…											0.11215			0.221239			0.109089
1	Age: 20-40 | Gender: Female | BUPROPION HCL | INDIVIDUAL PSYCHOTHERAPY, INSIGHT ORIENTED, BEHAVIOR MODIFYING AND/OR SUPPORTIVE, IN AN OFFICE OR OUTPATIENT FACILITY, APPROXIMATELY 45 TO 50 MINUTES (px:CPT4:90806) | PHARMACOLOGIC MANAGEMENT, INCLUDING PRESCRIPTION, USE, AND REVIEW OF MEDICATION WITH NO MORE THAN MINIMAL MEDICAL PSYCHOTHERAPY (px:CPT4:90862) | SERTRALINE HCL														0.240437			0
1	Age: 20-40 | Gender: Female | BUPROPION HCL | INDIVIDUAL PSYCHOTHERAPY, INSIGHT ORIENTED, BEHAVIOR MODIFYING AND/OR SUPPORTIVE, IN AN OFFICE OR OUTPATIENT FACILITY, APPROXIMATELY 45 TO 50 MINUTES (px:CPT4:90806) | PHARMACOLOGIC MANAGEMENT, INCLUDING PRESCRIPTION, USE, AND REVIEW OF MEDICATION WITH NO MORE THAN MINIMAL MEDICAL PSYCHOTHERAPY (px:CPT4:90862) | VENLAFAXINE HCL																0.213333	0
6	Age: 20-40 | Gender: Female | BUPROPION HCL | INDIVIDUAL PSYCHOTHERAPY, INSIGHT ORIENTED, BEHAVIOR MODIFYING AND/OR SUPPORTIVE, IN AN OFFICE OR OUTPATIENT FACILITY, APPROXIMATELY 45 TO 50 MINUTES (px:CPT4:90806) | PSYCHIATRIC DIAGNOSTIC INTERVIEW EXAMINATION (px:CPT4:90801)			0.217143				0.1	0.222892			0.11194			0.244		0.21608	0.144
2	Age: 20-40 | Gender: Female | BUPROPION HCL | INDIVIDUAL PSYCHOTHERAPY, INSIGHT ORIENTED, BEHAVIOR MODIFYING AND/OR SUPPORTIVE, IN AN OFFICE OR OUTPATIENT FACILITY, APPROXIMATELY 45 TO 50 MINUTES (px:CPT4:90806) | PSYCHIATRIC DIAGNOSTIC INTERVIEW EXAMINATION (px:CPT4:90801) | SERTRALINE HCL											0.26875			0.384921			0.116171
2	Age: 20-40 | Gender: Female | BUPROPION HCL | INDIVIDUAL PSYCHOTHERAPY, INSIGHT ORIENTED, BEHAVIOR MODIFYING AND/OR SUPPORTIVE, IN AN OFFICE OR OUTPATIENT FACILITY, APPROXIMATELY 45 TO 50 MINUTES (px:CPT4:90806) | PSYCHIATRIC DIAGNOSTIC INTERVIEW EXAMINATION (px:CPT4:90801) | VENLAFAXINE HCL											0.17094					0.366412	0.195472
3	Age: 20-40 | Gender: Female | BUPROPION HCL | INDIVIDUAL PSYCHOTHERAPY, INSIGHT ORIENTED, BEHAVIOR MODIFYING AND/OR SUPPORTIVE, IN AN OFFICE OR OUTPATIENT FACILITY, APPROXIMATELY 45 TO 50 MINUTES (px:CPT4:90806) | SERTRALINE HCL							0.117647				0.216867			0.354312			0.236665
1	Age: 20-40 | Gender: Female | BUPROPION HCL | INDIVIDUAL PSYCHOTHERAPY, INSIGHT ORIENTED, BEHAVIOR MODIFYING AND/OR SUPPORTIVE, IN AN OFFICE OR OUTPATIENT FACILITY, APPROXIMATELY 45 TO 50 MINUTES (px:CPT4:90806) | VENLAFAXINE HCL																0.344828	0
2	Age: 20-40 | Gender: Female | BUPROPION HCL | INDIVIDUAL PSYCHOTHERAPY, INSIGHT ORIENTED, BEHAVIOR MODIFYING AND/OR SUPPORTIVE, IN AN OFFICE OR OUTPATIENT FACILITY, APPROXIMATELY 45 TO 50 MINUTES (px:CPT4:90807)											0.0864198					0.135135	0.0487154
1	Age: 20-40 | Gender: Female | BUPROPION HCL | INDIVIDUAL PSYCHOTHERAPY, INSIGHT ORIENTED, BEHAVIOR MODIFYING AND/OR SUPPORTIVE, IN AN OFFICE OR OUTPATIENT FACILITY, APPROXIMATELY 45 TO 50 MINUTES (px:CPT4:90807) | PSYCHIATRIC DIAGNOSTIC INTERVIEW EXAMINATION (px:CPT4:90801)											0.0852713						0
2	Age: 20-40 | Gender: Female | BUPROPION HCL | INDIVIDUAL PSYCHOTHERAPY, INSIGHT ORIENTED, BEHAVIOR MODIFYING AND/OR SUPPORTIVE, IN AN OFFICE OR OUTPATIENT FACILITY, APPROXIMATELY 45 TO 50 MINUTES (px:CPT4:90807) | SERTRALINE HCL											0.110672			0.259067			0.148395
2	Age: 20-40 | Gender: Female | BUPROPION HCL | INDIVIDUAL PSYCHOTHERAPY, INSIGHT ORIENTED, BEHAVIOR MODIFYING AND/OR SUPPORTIVE, IN AN OFFICE OR OUTPATIENT FACILITY, APPROXIMATELY 45 TO 50 MINUTES (px:CPT4:90807) | VENLAFAXINE HCL											0.161538					0.22549	0.0639517
1	Age: 20-40 | Gender: Female | BUPROPION HCL | INSOMNIA, UNSPECIFIED (dxo:ICD9:78052) | Last AD: Diff & No Remiss															0		0
1	Age: 20-40 | Gender: Female | BUPROPION HCL | INSOMNIA, UNSPECIFIED (dxo:ICD9:78052) | Last AD: Diff & No Remiss | Num Previous Antidep: 2,3 | TRAZODONE HCL															0.00826446		0
1	Age: 20-40 | Gender: Female | BUPROPION HCL | INSOMNIA, UNSPECIFIED (dxo:ICD9:78052) | Last AD: Diff & No Remiss | TRAZODONE HCL															0.0111732		0
7	Age: 20-40 | Gender: Female | BUPROPION HCL | LAMOTRIGINE			0.163498			0.112727	0.0791367	0.139831			0.0844693			0.135135		0.116071	0.0843614
1	Age: 20-40 | Gender: Female | BUPROPION HCL | LAMOTRIGINE | MAJOR DEPRESSIVE DISORDER, RECURRENT EPISODE, UNSPECIFIED (dxo:ICD9:29630)											0.427046						0
1	Age: 20-40 | Gender: Female | BUPROPION HCL | LAMOTRIGINE | MAJOR DEPRESSIVE DISORDER, RECURRENT EPISODE, UNSPECIFIED (dxo:ICD9:29630) | Num Previous Antidep: 4+ | TRAZODONE HCL											0.327273						0
1	Age: 20-40 | Gender: Female | BUPROPION HCL | LAMOTRIGINE | MAJOR DEPRESSIVE DISORDER, RECURRENT EPISODE, UNSPECIFIED (dxo:ICD9:29630) | TRAZODONE HCL											0.380952						0
1	Age: 20-40 | Gender: Female | BUPROPION HCL | LAMOTRIGINE | MIRTAZAPINE											0.109756						0
1	Age: 20-40 | Gender: Female | BUPROPION HCL | LAMOTRIGINE | MIRTAZAPINE | Num Previous Antidep: 4+ | TRAZODONE HCL											0.0648148						0
1	Age: 20-40 | Gender: Female | BUPROPION HCL | LAMOTRIGINE | Num Previous Antidep: 4+											0.0904255						0
1	Age: 20-40 | Gender: Female | BUPROPION HCL | LAMOTRIGINE | Num Previous Antidep: 4+ | TRAZODONE HCL											0.0833333						0
1	Age: 20-40 | Gender: Female | BUPROPION HCL | LAMOTRIGINE | PHARMACOLOGIC MANAGEMENT, INCLUDING PRESCRIPTION, USE, AND REVIEW OF MEDICATION WITH NO MORE THAN MINIMAL MEDICAL PSYCHOTHERAPY (px:CPT4:90862)											0.0518519						0
1	Age: 20-40 | Gender: Female | BUPROPION HCL | LAMOTRIGINE | PSYCHOTHERAPY, 30 MINUTES WITH PATIENT WHEN PERFORMED WITH AN EVALUATION AND MANAGEMENT SERVICE (LIST SEPARATELY IN ADDITION TO THE CODE FOR PRIMARY P (px:CPT4:90833)											0.029703						0
1	Age: 20-40 | Gender: Female | BUPROPION HCL | LAMOTRIGINE | RISPERIDONE											0.08						0
1	Age: 20-40 | Gender: Female | BUPROPION HCL | LAMOTRIGINE | RISPERIDONE | TRAZODONE HCL											0.0280374						0
2	Age: 20-40 | Gender: Female | BUPROPION HCL | LAMOTRIGINE | SERTRALINE HCL											0.0938511			0.160083			0.066232
1	Age: 20-40 | Gender: Female | BUPROPION HCL | LAMOTRIGINE | SERTRALINE HCL | TRAZODONE HCL											0.0903226						0
1	Age: 20-40 | Gender: Female | BUPROPION HCL | LAMOTRIGINE | TRAZODONE HCL											0.0752641						0
1	Age: 20-40 | Gender: Female | BUPROPION HCL | LAMOTRIGINE | TRAZODONE HCL | VENLAFAXINE HCL											0.0627803						0
2	Age: 20-40 | Gender: Female | BUPROPION HCL | LAMOTRIGINE | VENLAFAXINE HCL											0.0795699					0.101449	0.0218794
11	Age: 20-40 | Gender: Female | BUPROPION HCL | Last AD: Diff & No Remiss	0.00787402	0.0331754	0.416026			0.400786	0.134472	0.442202			0.240848	0.312903		0.468134	0.0139771	0.492688	0.484814
1	Age: 20-40 | Gender: Female | BUPROPION HCL | Last AD: Diff & No Remiss | MAJOR DEPRESSIVE DISORDER, RECURRENT EPISODE, MODERATE (dxo:ICD9:29632)											0.224638						0
1	Age: 20-40 | Gender: Female | BUPROPION HCL | Last AD: Diff & No Remiss | MIRTAZAPINE		0.0588235															0
1	Age: 20-40 | Gender: Female | BUPROPION HCL | Last AD: Diff & No Remiss | NONDEPENDENT TOBACCO USE DISORDER (dxo:ICD9:3051) | SERTRALINE HCL		0.046729															0
1	Age: 20-40 | Gender: Female | BUPROPION HCL | Last AD: Diff & No Remiss | NONDEPENDENT TOBACCO USE DISORDER (dxo:ICD9:3051) | TRAZODONE HCL		0.0322581															0
1	Age: 20-40 | Gender: Female | BUPROPION HCL | Last AD: Diff & No Remiss | NORTRIPTYLINE HCL		0.047619															0
1	Age: 20-40 | Gender: Female | BUPROPION HCL | Last AD: Diff & No Remiss | Num Previous Antidep: 2,3 | Num Previous Episodes: 2+ | PAROXETINE HCL												0.502825					0
4	Age: 20-40 | Gender: Female | BUPROPION HCL | Last AD: Diff & No Remiss | Num Previous Antidep: 2,3 | Num Previous Episodes: 2+ | SERTRALINE HCL		0.0412844					0.13986	0.490741						0.561466			0.520181
1	Age: 20-40 | Gender: Female | BUPROPION HCL | Last AD: Diff & No Remiss | Num Previous Antidep: 2,3 | Num Previous Episodes: 2+ | TRAZODONE HCL		0.0513834															0
2	Age: 20-40 | Gender: Female | BUPROPION HCL | Last AD: Diff & No Remiss | Num Previous Antidep: 2,3 | PAROXETINE HCL		0.0632911										0.688995					0.625704
4	Age: 20-40 | Gender: Female | BUPROPION HCL | Last AD: Diff & No Remiss | Num Previous Antidep: 2,3 | SERTRALINE HCL		0.0541872					0.14881	0.512						0.626553			0.572366
1	Age: 20-40 | Gender: Female | BUPROPION HCL | Last AD: Diff & No Remiss | Num Previous Antidep: 2,3 | SERTRALINE HCL | TRAZODONE HCL														0.504425			0
2	Age: 20-40 | Gender: Female | BUPROPION HCL | Last AD: Diff & No Remiss | Num Previous Antidep: 2,3 | TRAZODONE HCL		0.0565276													0.00970874		0.0468189
2	Age: 20-40 | Gender: Female | BUPROPION HCL | Last AD: Diff & No Remiss | Num Previous Antidep: 2,3 | VENLAFAXINE HCL		0.0483092														0.693069	0.64476
1	Age: 20-40 | Gender: Female | BUPROPION HCL | Last AD: Diff & No Remiss | Num Previous Episodes: 2+											0.230088						0
1	Age: 20-40 | Gender: Female | BUPROPION HCL | Last AD: Diff & No Remiss | Num Previous Episodes: 2+ | PAROXETINE HCL											0.3						0
2	Age: 20-40 | Gender: Female | BUPROPION HCL | Last AD: Diff & No Remiss | Num Previous Episodes: 2+ | SERTRALINE HCL											0.403646					0.46875	0.0651042
1	Age: 20-40 | Gender: Female | BUPROPION HCL | Last AD: Diff & No Remiss | Num Previous Episodes: 2+ | TRAZODONE HCL											0.113514						0
2	Age: 20-40 | Gender: Female | BUPROPION HCL | Last AD: Diff & No Remiss | Num Previous Episodes: 2+ | VENLAFAXINE HCL											0.444934					0.619608	0.174674
1	Age: 20-40 | Gender: Female | BUPROPION HCL | Last AD: Diff & No Remiss | OTHER AND UNSPECIFIED BIPOLAR DISORDERS (dxo:ICD9:29689) | TRAZODONE HCL		0.0512821															0
4	Age: 20-40 | Gender: Female | BUPROPION HCL | Last AD: Diff & No Remiss | PAROXETINE HCL		0.0579965					0.139241				0.334988					0.610619	0.552623
1	Age: 20-40 | Gender: Female | BUPROPION HCL | Last AD: Diff & No Remiss | PHARMACOLOGIC MANAGEMENT, INCLUDING PRESCRIPTION, USE, AND REVIEW OF MEDICATION WITH NO MORE THAN MINIMAL MEDICAL PSYCHOTHERAPY (px:CPT4:90862) | PSYCHIATRIC DIAGNOSTIC INTERVIEW EXAMINATION (px:CPT4:90801)											0.0333333						0
2	Age: 20-40 | Gender: Female | BUPROPION HCL | Last AD: Diff & No Remiss | PHARMACOLOGIC MANAGEMENT, INCLUDING PRESCRIPTION, USE, AND REVIEW OF MEDICATION WITH NO MORE THAN MINIMAL MEDICAL PSYCHOTHERAPY (px:CPT4:90862) | SERTRALINE HCL		0.041958									0.247525						0.205567
2	Age: 20-40 | Gender: Female | BUPROPION HCL | Last AD: Diff & No Remiss | PHARMACOLOGIC MANAGEMENT, INCLUDING PRESCRIPTION, USE, AND REVIEW OF MEDICATION WITH NO MORE THAN MINIMAL MEDICAL PSYCHOTHERAPY (px:CPT4:90862) | TRAZODONE HCL		0.0397351													0.00787402		0.0318611
1	Age: 20-40 | Gender: Female | BUPROPION HCL | Last AD: Diff & No Remiss | PHARMACOLOGIC MANAGEMENT, INCLUDING PRESCRIPTION, USE, AND REVIEW OF MEDICATION WITH NO MORE THAN MINIMAL MEDICAL PSYCHOTHERAPY (px:CPT4:90862) | VENLAFAXINE HCL		0.0522388															0
1	Age: 20-40 | Gender: Female | BUPROPION HCL | Last AD: Diff & No Remiss | PREMENSTRUAL TENSION SYNDROMES (dxo:ICD9:6254)											0.231481						0
2	Age: 20-40 | Gender: Female | BUPROPION HCL | Last AD: Diff & No Remiss | PSYCHIATRIC DIAGNOSTIC INTERVIEW EXAMINATION (px:CPT4:90801)							0.12963				0.103627						0.0260027
2	Age: 20-40 | Gender: Female | BUPROPION HCL | Last AD: Diff & No Remiss | PSYCHOTHERAPY, 45 MINUTES WITH PATIENT (px:CPT4:90834)							0.08				0.120968						0.0409677
1	Age: 20-40 | Gender: Female | BUPROPION HCL | Last AD: Diff & No Remiss | PSYCHOTHERAPY, 45 MINUTES WITH PATIENT (px:CPT4:90834) | SERTRALINE HCL											0.2						0
3	Age: 20-40 | Gender: Female | BUPROPION HCL | Last AD: Diff & No Remiss | ROUTINE GYNECOLOGICAL EXAMINATION (dxo:ICD9:V7231)							0.124542				0.277512	0.31					0.185458
7	Age: 20-40 | Gender: Female | BUPROPION HCL | Last AD: Diff & No Remiss | SERTRALINE HCL		0.0436033				0.372093	0.162291				0.452555			0.604651	0.0225564	0.538182	0.582095
1	Age: 20-40 | Gender: Female | BUPROPION HCL | Last AD: Diff & No Remiss | SERTRALINE HCL | SUPERVISION OF OTHER NORMAL PREGNANCY (dxo:ICD9:V221)											0.39						0
3	Age: 20-40 | Gender: Female | BUPROPION HCL | Last AD: Diff & No Remiss | SERTRALINE HCL | TRAZODONE HCL		0.0402477									0.294574				0.00478469		0.289789
1	Age: 20-40 | Gender: Female | BUPROPION HCL | Last AD: Diff & No Remiss | SERTRALINE HCL | VENLAFAXINE HCL		0.0362319															0
2	Age: 20-40 | Gender: Female | BUPROPION HCL | Last AD: Diff & No Remiss | SUPERVISION OF OTHER NORMAL PREGNANCY (dxo:ICD9:V221)											0.220096			0.533333			0.313238
3	Age: 20-40 | Gender: Female | BUPROPION HCL | Last AD: Diff & No Remiss | TRAZODONE HCL		0.0509804									0.107492				0.0107527		0.0967392
2	Age: 20-40 | Gender: Female | BUPROPION HCL | Last AD: Diff & No Remiss | TRAZODONE HCL | VENLAFAXINE HCL		0.0467836													0.0277778		0.0190058
4	Age: 20-40 | Gender: Female | BUPROPION HCL | Last AD: Diff & No Remiss | VENLAFAXINE HCL		0.0511905					0.163399				0.399202					0.672965	0.621775
2	Age: 20-40 | Gender: Female | BUPROPION HCL | Last AD: Diff & Remiss		0.110363									0.623932						0.513568
2	Age: 20-40 | Gender: Female | BUPROPION HCL | Last AD: Diff & Remiss | MAJOR DEPRESSIVE DISORDER, RECURRENT EPISODE, UNSPECIFIED (dxo:ICD9:29630)		0.586207									0.702439						0.116232
1	Age: 20-40 | Gender: Female | BUPROPION HCL | Last AD: Diff & Remiss | MAJOR DEPRESSIVE DISORDER, RECURRENT EPISODE, UNSPECIFIED (dxo:ICD9:29630) | SERTRALINE HCL		0.532847															0
1	Age: 20-40 | Gender: Female | BUPROPION HCL | Last AD: Diff & Remiss | MAJOR DEPRESSIVE DISORDER, RECURRENT EPISODE, UNSPECIFIED (dxo:ICD9:29630) | TRAZODONE HCL		0.65812															0
1	Age: 20-40 | Gender: Female | BUPROPION HCL | Last AD: Diff & Remiss | Num Previous Antidep: 2,3 | Num Previous Episodes: 2+ | Num Previous Remissions: 2+ | SERTRALINE HCL														0.661157			0
1	Age: 20-40 | Gender: Female | BUPROPION HCL | Last AD: Diff & Remiss | Num Previous Antidep: 2,3 | Num Previous Episodes: 2+ | SERTRALINE HCL														0.5625			0
1	Age: 20-40 | Gender: Female | BUPROPION HCL | Last AD: Diff & Remiss | Num Previous Antidep: 2,3 | Num Previous Remissions: 2+ | SERTRALINE HCL														0.653543			0
1	Age: 20-40 | Gender: Female | BUPROPION HCL | Last AD: Diff & Remiss | Num Previous Antidep: 2,3 | PAROXETINE HCL												0.72549					0
2	Age: 20-40 | Gender: Female | BUPROPION HCL | Last AD: Diff & Remiss | Num Previous Antidep: 2,3 | SERTRALINE HCL		0.0627063												0.628571			0.565865
1	Age: 20-40 | Gender: Female | BUPROPION HCL | Last AD: Diff & Remiss | Num Previous Episodes: 2+ | SERTRALINE HCL											0.45082						0
2	Age: 20-40 | Gender: Female | BUPROPION HCL | Last AD: Diff & Remiss | Num Previous Remissions: 2+ | SERTRALINE HCL											0.679245			0.639098			0.0401475
3	Age: 20-40 | Gender: Female | BUPROPION HCL | Last AD: Diff & Remiss | PAROXETINE HCL		0.0972973									0.395349	0.705202					0.607905
3	Age: 20-40 | Gender: Female | BUPROPION HCL | Last AD: Diff & Remiss | SERTRALINE HCL		0.0780379									0.478589			0.631579			0.553541
1	Age: 20-40 | Gender: Female | BUPROPION HCL | Last AD: Diff & Remiss | TRAZODONE HCL		0.433962															0
3	Age: 20-40 | Gender: Female | BUPROPION HCL | Last AD: Diff & Remiss | VENLAFAXINE HCL		0.101695									0.321608					0.675373	0.573678
2	Age: 20-40 | Gender: Female | BUPROPION HCL | Last AD: Same & No Remiss		0.0227296									0.243386						0.220657
1	Age: 20-40 | Gender: Female | BUPROPION HCL | Last AD: Same & No Remiss | MAJOR DEPRESSIVE DISORDER, RECURRENT EPISODE, UNSPECIFIED (dxo:ICD9:29630)		0.150171															0
1	Age: 20-40 | Gender: Female | BUPROPION HCL | Last AD: Same & No Remiss | MAJOR DEPRESSIVE DISORDER, SINGLE EPISODE, MODERATE (dxo:ICD9:29622)		0.0503145															0
1	Age: 20-40 | Gender: Female | BUPROPION HCL | Last AD: Same & No Remiss | MAJOR DEPRESSIVE DISORDER, SINGLE EPISODE, UNSPECIFIED (dxo:ICD9:29620)		0.0240385															0
1	Age: 20-40 | Gender: Female | BUPROPION HCL | Last AD: Same & No Remiss | MYOPIA (dxo:ICD9:3671)		0.0190678															0
1	Age: 20-40 | Gender: Female | BUPROPION HCL | Last AD: Same & No Remiss | NONDEPENDENT TOBACCO USE DISORDER (dxo:ICD9:3051)		0.0137845															0
2	Age: 20-40 | Gender: Female | BUPROPION HCL | Last AD: Same & No Remiss | Num Previous Antidep: 2,3 | Num Previous Episodes: 2+ | SERTRALINE HCL		0.0168067												0.453552			0.436745
2	Age: 20-40 | Gender: Female | BUPROPION HCL | Last AD: Same & No Remiss | Num Previous Antidep: 2,3 | SERTRALINE HCL		0.0176471												0.441026			0.423379
1	Age: 20-40 | Gender: Female | BUPROPION HCL | Last AD: Same & No Remiss | Num Previous Episodes: 2+		0.0241758															0
1	Age: 20-40 | Gender: Female | BUPROPION HCL | Last AD: Same & No Remiss | Num Previous Episodes: 2+ | SERTRALINE HCL											0.354582						0
1	Age: 20-40 | Gender: Female | BUPROPION HCL | Last AD: Same & No Remiss | Num Previous Episodes: 2+ | SERTRALINE HCL | TRAZODONE HCL											0.438776						0
1	Age: 20-40 | Gender: Female | BUPROPION HCL | Last AD: Same & No Remiss | Num Previous Episodes: 2+ | TRAZODONE HCL											0.201117						0
1	Age: 20-40 | Gender: Female | BUPROPION HCL | Last AD: Same & No Remiss | OBESITY, UNSPECIFIED (dxo:ICD9:27800)		0.0129032															0
1	Age: 20-40 | Gender: Female | BUPROPION HCL | Last AD: Same & No Remiss | OTHER AND UNSPECIFIED BIPOLAR DISORDERS (dxo:ICD9:29689)		0.021645															0
1	Age: 20-40 | Gender: Female | BUPROPION HCL | Last AD: Same & No Remiss | OTHER MALAISE AND FATIGUE (dxo:ICD9:78079)		0.0223464															0
1	Age: 20-40 | Gender: Female | BUPROPION HCL | Last AD: Same & No Remiss | OUTCOME OF DELIVERY, SINGLE LIVEBORN (dxi:ICD9:V270) | SUPERVISION OF OTHER NORMAL PREGNANCY (dxo:ICD9:V221)		0.0352941															0
1	Age: 20-40 | Gender: Female | BUPROPION HCL | Last AD: Same & No Remiss | PANIC DISORDER WITHOUT AGORAPHOBIA (dxo:ICD9:30001)		0.032967															0
3	Age: 20-40 | Gender: Female | BUPROPION HCL | Last AD: Same & No Remiss | PAROXETINE HCL		0.028125									0.309322	0.302632					0.281197
1	Age: 20-40 | Gender: Female | BUPROPION HCL | Last AD: Same & No Remiss | PAROXETINE HCL | TRAZODONE HCL											0.294643						0
1	Age: 20-40 | Gender: Female | BUPROPION HCL | Last AD: Same & No Remiss | PHARMACOLOGIC MANAGEMENT, INCLUDING PRESCRIPTION, USE, AND REVIEW OF MEDICATION WITH NO MORE THAN MINIMAL MEDICAL PSYCHOTHERAPY (px:CPT4:90862)		0.0486618															0
1	Age: 20-40 | Gender: Female | BUPROPION HCL | Last AD: Same & No Remiss | PHARMACOLOGIC MANAGEMENT, INCLUDING PRESCRIPTION, USE, AND REVIEW OF MEDICATION WITH NO MORE THAN MINIMAL MEDICAL PSYCHOTHERAPY (px:CPT4:90862) | SERTRALINE HCL											0.183246						0
1	Age: 20-40 | Gender: Female | BUPROPION HCL | Last AD: Same & No Remiss | PHARMACOLOGIC MANAGEMENT, INCLUDING PRESCRIPTION, USE, AND REVIEW OF MEDICATION WITH NO MORE THAN MINIMAL MEDICAL PSYCHOTHERAPY (px:CPT4:90862) | SERTRALINE HCL | TRAZODONE HCL											0.133333						0
1	Age: 20-40 | Gender: Female | BUPROPION HCL | Last AD: Same & No Remiss | PHARMACOLOGIC MANAGEMENT, INCLUDING PRESCRIPTION, USE, AND REVIEW OF MEDICATION WITH NO MORE THAN MINIMAL MEDICAL PSYCHOTHERAPY (px:CPT4:90862) | TRAZODONE HCL | VENLAFAXINE HCL											0.156522						0
1	Age: 20-40 | Gender: Female | BUPROPION HCL | Last AD: Same & No Remiss | PHARMACOLOGIC MANAGEMENT, INCLUDING PRESCRIPTION, USE, AND REVIEW OF MEDICATION WITH NO MORE THAN MINIMAL MEDICAL PSYCHOTHERAPY (px:CPT4:90862) | VENLAFAXINE HCL											0.12963						0
1	Age: 20-40 | Gender: Female | BUPROPION HCL | Last AD: Same & No Remiss | POLYCYSTIC OVARIES (dxo:ICD9:2564)		0.0408163															0
1	Age: 20-40 | Gender: Female | BUPROPION HCL | Last AD: Same & No Remiss | PREMENSTRUAL TENSION SYNDROMES (dxo:ICD9:6254)		0.00552486															0
1	Age: 20-40 | Gender: Female | BUPROPION HCL | Last AD: Same & No Remiss | PSYCHIATRIC DIAGNOSTIC INTERVIEW EXAMINATION (px:CPT4:90801)		0.026393															0
1	Age: 20-40 | Gender: Female | BUPROPION HCL | Last AD: Same & No Remiss | PSYCHIATRIC DIAGNOSTIC INTERVIEW EXAMINATION (px:CPT4:90801) | SERTRALINE HCL											0.242991						0
1	Age: 20-40 | Gender: Female | BUPROPION HCL | Last AD: Same & No Remiss | PSYCHOTHERAPY, 45 MINUTES WITH PATIENT (px:CPT4:90834) | SERTRALINE HCL											0.207921						0
1	Age: 20-40 | Gender: Female | BUPROPION HCL | Last AD: Same & No Remiss | ROUTINE GENERAL MEDICAL EXAMINATION AT HEALTH CARE FACILITY (dxo:ICD9:V700)		0.0129032															0
1	Age: 20-40 | Gender: Female | BUPROPION HCL | Last AD: Same & No Remiss | ROUTINE GENERAL MEDICAL EXAMINATION AT HEALTH CARE FACILITY (dxo:ICD9:V700) | ROUTINE GYNECOLOGICAL EXAMINATION (dxo:ICD9:V7231)		0.0190476															0
1	Age: 20-40 | Gender: Female | BUPROPION HCL | Last AD: Same & No Remiss | ROUTINE GYNECOLOGICAL EXAMINATION (dxo:ICD9:V7231)		0.0171429															0
3	Age: 20-40 | Gender: Female | BUPROPION HCL | Last AD: Same & No Remiss | SERTRALINE HCL		0.0239453									0.350699			0.375189			0.351244
1	Age: 20-40 | Gender: Female | BUPROPION HCL | Last AD: Same & No Remiss | SERTRALINE HCL | TRAZODONE HCL											0.412195						0
1	Age: 20-40 | Gender: Female | BUPROPION HCL | Last AD: Same & No Remiss | SUPERVISION OF OTHER NORMAL PREGNANCY (dxo:ICD9:V221)		0.0328283															0
3	Age: 20-40 | Gender: Female | BUPROPION HCL | Last AD: Same & No Remiss | TRAZODONE HCL		0.042654									0.170082				0.0318182		0.138264
1	Age: 20-40 | Gender: Female | BUPROPION HCL | Last AD: Same & No Remiss | TRAZODONE HCL | VENLAFAXINE HCL											0.411765						0
1	Age: 20-40 | Gender: Female | BUPROPION HCL | Last AD: Same & No Remiss | VALACYCLOVIR HCL		0.00675676															0
3	Age: 20-40 | Gender: Female | BUPROPION HCL | Last AD: Same & No Remiss | VENLAFAXINE HCL		0.0323529									0.341637					0.32872	0.309284
2	Age: 20-40 | Gender: Female | BUPROPION HCL | Last AD: Same & Remiss		0.43573									0.546418						0.110689
1	Age: 20-40 | Gender: Female | BUPROPION HCL | Last AD: Same & Remiss | MAJOR DEPRESSIVE DISORDER, RECURRENT EPISODE, IN FULL REMISSION (dxo:ICD9:29636)											0.729927						0
2	Age: 20-40 | Gender: Female | BUPROPION HCL | Last AD: Same & Remiss | MAJOR DEPRESSIVE DISORDER, RECURRENT EPISODE, IN PARTIAL OR UNSPECIFIED REMISSION (dxo:ICD9:29635)		0.490196									0.747508						0.257312
1	Age: 20-40 | Gender: Female | BUPROPION HCL | Last AD: Same & Remiss | MAJOR DEPRESSIVE DISORDER, RECURRENT EPISODE, IN PARTIAL OR UNSPECIFIED REMISSION (dxo:ICD9:29635) | TRAZODONE HCL											0.760638						0
2	Age: 20-40 | Gender: Female | BUPROPION HCL | Last AD: Same & Remiss | MAJOR DEPRESSIVE DISORDER, RECURRENT EPISODE, UNSPECIFIED (dxo:ICD9:29630)		0.469613									0.741868						0.272255
1	Age: 20-40 | Gender: Female | BUPROPION HCL | Last AD: Same & Remiss | MAJOR DEPRESSIVE DISORDER, RECURRENT EPISODE, UNSPECIFIED (dxo:ICD9:29630) | Num Previous Antidep: 4+ | TRAZODONE HCL											0.706897						0
1	Age: 20-40 | Gender: Female | BUPROPION HCL | Last AD: Same & Remiss | MAJOR DEPRESSIVE DISORDER, RECURRENT EPISODE, UNSPECIFIED (dxo:ICD9:29630) | SERTRALINE HCL											0.708955						0
1	Age: 20-40 | Gender: Female | BUPROPION HCL | Last AD: Same & Remiss | MAJOR DEPRESSIVE DISORDER, RECURRENT EPISODE, UNSPECIFIED (dxo:ICD9:29630) | TRAZODONE HCL											0.740876						0
1	Age: 20-40 | Gender: Female | BUPROPION HCL | Last AD: Same & Remiss | MAJOR DEPRESSIVE DISORDER, RECURRENT EPISODE, UNSPECIFIED (dxo:ICD9:29630) | VENLAFAXINE HCL											0.811828						0
1	Age: 20-40 | Gender: Female | BUPROPION HCL | Last AD: Same & Remiss | Num Previous Antidep: 2,3 | Num Previous Episodes: 2+ | SERTRALINE HCL														0.577778			0
1	Age: 20-40 | Gender: Female | BUPROPION HCL | Last AD: Same & Remiss | Num Previous Antidep: 2,3 | SERTRALINE HCL														0.576642			0
1	Age: 20-40 | Gender: Female | BUPROPION HCL | Last AD: Same & Remiss | Num Previous Antidep: 4+ | TRAZODONE HCL											0.477273						0
1	Age: 20-40 | Gender: Female | BUPROPION HCL | Last AD: Same & Remiss | Num Previous Episodes: 2+ | SERTRALINE HCL											0.659574						0
1	Age: 20-40 | Gender: Female | BUPROPION HCL | Last AD: Same & Remiss | PAROXETINE HCL											0.510989						0
1	Age: 20-40 | Gender: Female | BUPROPION HCL | Last AD: Same & Remiss | PRAMIPEXOLE DI-HCL											0.543689						0
1	Age: 20-40 | Gender: Female | BUPROPION HCL | Last AD: Same & Remiss | SERTRALINE HCL											0.571109						0
1	Age: 20-40 | Gender: Female | BUPROPION HCL | Last AD: Same & Remiss | SERTRALINE HCL | TRAZODONE HCL											0.518367						0
1	Age: 20-40 | Gender: Female | BUPROPION HCL | Last AD: Same & Remiss | TRAZODONE HCL											0.5128						0
1	Age: 20-40 | Gender: Female | BUPROPION HCL | Last AD: Same & Remiss | TRAZODONE HCL | VENLAFAXINE HCL											0.485714						0
1	Age: 20-40 | Gender: Female | BUPROPION HCL | Last AD: Same & Remiss | VENLAFAXINE HCL											0.511482						0
1	Age: 20-40 | Gender: Female | BUPROPION HCL | LITHIUM CARBONATE											0.046729						0
1	Age: 20-40 | Gender: Female | BUPROPION HCL | LORAZEPAM		0.079096															0
1	Age: 20-40 | Gender: Female | BUPROPION HCL | LORAZEPAM | Last AD: Same & No Remiss		0.00571429															0
2	Age: 20-40 | Gender: Female | BUPROPION HCL | MAJOR DEPRESSIVE DISORDER, RECURRENT EPISODE, IN FULL REMISSION (dxo:ICD9:29636)		0.449086									0.652759						0.203673
2	Age: 20-40 | Gender: Female | BUPROPION HCL | MAJOR DEPRESSIVE DISORDER, RECURRENT EPISODE, IN FULL REMISSION (dxo:ICD9:29636) | MAJOR DEPRESSIVE DISORDER, RECURRENT EPISODE, IN PARTIAL OR UNSPECIFIED REMISSION (dxo:ICD9:29635)		0.676259									0.772727						0.0964683
1	Age: 20-40 | Gender: Female | BUPROPION HCL | MAJOR DEPRESSIVE DISORDER, RECURRENT EPISODE, IN FULL REMISSION (dxo:ICD9:29636) | MAJOR DEPRESSIVE DISORDER, RECURRENT EPISODE, IN PARTIAL OR UNSPECIFIED REMISSION (dxo:ICD9:29635) | TRAZODONE HCL											0.697248						0
1	Age: 20-40 | Gender: Female | BUPROPION HCL | MAJOR DEPRESSIVE DISORDER, RECURRENT EPISODE, IN FULL REMISSION (dxo:ICD9:29636) | TRAZODONE HCL											0.631373						0
3	Age: 20-40 | Gender: Female | BUPROPION HCL | MAJOR DEPRESSIVE DISORDER, RECURRENT EPISODE, IN PARTIAL OR UNSPECIFIED REMISSION (dxo:ICD9:29635)		0.462284						0.605505			0.641026						0.178741
2	Age: 20-40 | Gender: Female | BUPROPION HCL | MAJOR DEPRESSIVE DISORDER, RECURRENT EPISODE, IN PARTIAL OR UNSPECIFIED REMISSION (dxo:ICD9:29635) | MAJOR DEPRESSIVE DISORDER, RECURRENT EPISODE, UNSPECIFIED (dxo:ICD9:29630)		0.495495									0.65						0.154505
1	Age: 20-40 | Gender: Female | BUPROPION HCL | MAJOR DEPRESSIVE DISORDER, RECURRENT EPISODE, IN PARTIAL OR UNSPECIFIED REMISSION (dxo:ICD9:29635) | MAJOR DEPRESSIVE DISORDER, RECURRENT EPISODE, UNSPECIFIED (dxo:ICD9:29630) | TRAZODONE HCL											0.656051						0
1	Age: 20-40 | Gender: Female | BUPROPION HCL | MAJOR DEPRESSIVE DISORDER, RECURRENT EPISODE, IN PARTIAL OR UNSPECIFIED REMISSION (dxo:ICD9:29635) | Num Previous Antidep: 4+ | TRAZODONE HCL											0.614286						0
3	Age: 20-40 | Gender: Female | BUPROPION HCL | MAJOR DEPRESSIVE DISORDER, RECURRENT EPISODE, IN PARTIAL OR UNSPECIFIED REMISSION (dxo:ICD9:29635) | SERTRALINE HCL		0.461538									0.626087			0.728682			0.267144
2	Age: 20-40 | Gender: Female | BUPROPION HCL | MAJOR DEPRESSIVE DISORDER, RECURRENT EPISODE, IN PARTIAL OR UNSPECIFIED REMISSION (dxo:ICD9:29635) | TRAZODONE HCL		0.40566									0.616745						0.211085
1	Age: 20-40 | Gender: Female | BUPROPION HCL | MAJOR DEPRESSIVE DISORDER, RECURRENT EPISODE, IN PARTIAL OR UNSPECIFIED REMISSION (dxo:ICD9:29635) | VENLAFAXINE HCL											0.601449						0
1	Age: 20-40 | Gender: Female | BUPROPION HCL | MAJOR DEPRESSIVE DISORDER, RECURRENT EPISODE, MODERATE (dxo:ICD9:29632)											0.349593						0
8	Age: 20-40 | Gender: Female | BUPROPION HCL | MAJOR DEPRESSIVE DISORDER, RECURRENT EPISODE, UNSPECIFIED (dxo:ICD9:29630)		0.367576	0.548077			0.597826	0.445221	0.501818			0.54001			0.569343		0.605042	0.237466
1	Age: 20-40 | Gender: Female | BUPROPION HCL | MAJOR DEPRESSIVE DISORDER, RECURRENT EPISODE, UNSPECIFIED (dxo:ICD9:29630) | MIRTAZAPINE											0.525773						0
1	Age: 20-40 | Gender: Female | BUPROPION HCL | MAJOR DEPRESSIVE DISORDER, RECURRENT EPISODE, UNSPECIFIED (dxo:ICD9:29630) | Num Previous Antidep: 4+											0.520599						0
1	Age: 20-40 | Gender: Female | BUPROPION HCL | MAJOR DEPRESSIVE DISORDER, RECURRENT EPISODE, UNSPECIFIED (dxo:ICD9:29630) | Num Previous Antidep: 4+ | TRAZODONE HCL											0.46169						0
2	Age: 20-40 | Gender: Female | BUPROPION HCL | MAJOR DEPRESSIVE DISORDER, RECURRENT EPISODE, UNSPECIFIED (dxo:ICD9:29630) | PAROXETINE HCL		0.370588										0.702479					0.331891
1	Age: 20-40 | Gender: Female | BUPROPION HCL | MAJOR DEPRESSIVE DISORDER, RECURRENT EPISODE, UNSPECIFIED (dxo:ICD9:29630) | PHARMACOLOGIC MANAGEMENT, INCLUDING PRESCRIPTION, USE, AND REVIEW OF MEDICATION WITH NO MORE THAN MINIMAL MEDICAL PSYCHOTHERAPY (px:CPT4:90862)		0.53125															0
1	Age: 20-40 | Gender: Female | BUPROPION HCL | MAJOR DEPRESSIVE DISORDER, RECURRENT EPISODE, UNSPECIFIED (dxo:ICD9:29630) | PHARMACOLOGIC MANAGEMENT, INCLUDING PRESCRIPTION, USE, AND REVIEW OF MEDICATION WITH NO MORE THAN MINIMAL MEDICAL PSYCHOTHERAPY (px:CPT4:90862) | VENLAFAXINE HCL																0.717241	0
3	Age: 20-40 | Gender: Female | BUPROPION HCL | MAJOR DEPRESSIVE DISORDER, RECURRENT EPISODE, UNSPECIFIED (dxo:ICD9:29630) | SERTRALINE HCL		0.36342									0.561275			0.632391			0.26897
1	Age: 20-40 | Gender: Female | BUPROPION HCL | MAJOR DEPRESSIVE DISORDER, RECURRENT EPISODE, UNSPECIFIED (dxo:ICD9:29630) | SERTRALINE HCL | TRAZODONE HCL											0.37931						0
2	Age: 20-40 | Gender: Female | BUPROPION HCL | MAJOR DEPRESSIVE DISORDER, RECURRENT EPISODE, UNSPECIFIED (dxo:ICD9:29630) | TRAZODONE HCL		0.403017									0.477719						0.0747018
1	Age: 20-40 | Gender: Female | BUPROPION HCL | MAJOR DEPRESSIVE DISORDER, RECURRENT EPISODE, UNSPECIFIED (dxo:ICD9:29630) | TRAZODONE HCL | VENLAFAXINE HCL											0.406897						0
3	Age: 20-40 | Gender: Female | BUPROPION HCL | MAJOR DEPRESSIVE DISORDER, RECURRENT EPISODE, UNSPECIFIED (dxo:ICD9:29630) | VENLAFAXINE HCL		0.371429									0.525151					0.652661	0.281232
1	Age: 20-40 | Gender: Female | BUPROPION HCL | MAJOR DEPRESSIVE DISORDER, SINGLE EPISODE, MODERATE (dxo:ICD9:29622)		0.0440252															0
1	Age: 20-40 | Gender: Female | BUPROPION HCL | MAJOR DEPRESSIVE DISORDER, SINGLE EPISODE, UNSPECIFIED (dxo:ICD9:29620)		0.05															0
1	Age: 20-40 | Gender: Female | BUPROPION HCL | METHYLPHENIDATE HCL		0.128713															0
3	Age: 20-40 | Gender: Female | BUPROPION HCL | MIRTAZAPINE		0.0744681							0.154286		0.193073						0.118605
1	Age: 20-40 | Gender: Female | BUPROPION HCL | MIRTAZAPINE | Num Previous Antidep: 4+											0.228346						0
1	Age: 20-40 | Gender: Female | BUPROPION HCL | MIRTAZAPINE | Num Previous Antidep: 4+ | TRAZODONE HCL											0.167756						0
1	Age: 20-40 | Gender: Female | BUPROPION HCL | MIRTAZAPINE | Num Previous Antidep: 4+ | TRAZODONE HCL | VENLAFAXINE HCL											0.115385						0
1	Age: 20-40 | Gender: Female | BUPROPION HCL | MIRTAZAPINE | SERTRALINE HCL											0.308824						0
1	Age: 20-40 | Gender: Female | BUPROPION HCL | MIRTAZAPINE | TRAZODONE HCL											0.189258						0
1	Age: 20-40 | Gender: Female | BUPROPION HCL | MIRTAZAPINE | VENLAFAXINE HCL											0.148515						0
1	Age: 20-40 | Gender: Female | BUPROPION HCL | MYOPIA (dxo:ICD9:3671)		0.0554324															0
1	Age: 20-40 | Gender: Female | BUPROPION HCL | NONDEPENDENT TOBACCO USE DISORDER (dxo:ICD9:3051)		0.0361011															0
3	Age: 20-40 | Gender: Female | BUPROPION HCL | NORTRIPTYLINE HCL		0.066092								0.10119	0.247291						0.181199
1	Age: 20-40 | Gender: Female | BUPROPION HCL | NORTRIPTYLINE HCL | Num Previous Antidep: 4+											0.234973						0
1	Age: 20-40 | Gender: Female | BUPROPION HCL | NORTRIPTYLINE HCL | Num Previous Antidep: 4+ | TRAZODONE HCL											0.257143						0
1	Age: 20-40 | Gender: Female | BUPROPION HCL | NORTRIPTYLINE HCL | SERTRALINE HCL											0.32381						0
1	Age: 20-40 | Gender: Female | BUPROPION HCL | NORTRIPTYLINE HCL | TRAZODONE HCL											0.232394						0
1	Age: 20-40 | Gender: Female | BUPROPION HCL | Num Previous Antidep: 2,3 | Num Previous Episodes: 2+ | PAROXETINE HCL												0.513889					0
1	Age: 20-40 | Gender: Female | BUPROPION HCL | Num Previous Antidep: 2,3 | PAROXETINE HCL												0.695473					0
1	Age: 20-40 | Gender: Female | BUPROPION HCL | Num Previous Antidep: 2,3 | PHARMACOLOGIC MANAGEMENT, INCLUDING PRESCRIPTION, USE, AND REVIEW OF MEDICATION WITH NO MORE THAN MINIMAL MEDICAL PSYCHOTHERAPY (px:CPT4:90862) | SERTRALINE HCL														0.29703			0
2	Age: 20-40 | Gender: Female | BUPROPION HCL | Num Previous Antidep: 2,3 | SERTRALINE HCL								0.515873						0.621319			0.105446
1	Age: 20-40 | Gender: Female | BUPROPION HCL | Num Previous Antidep: 2,3 | SERTRALINE HCL | SUPERVISION OF OTHER NORMAL PREGNANCY (dxo:ICD9:V221)														0.589286			0
1	Age: 20-40 | Gender: Female | BUPROPION HCL | Num Previous Antidep: 2,3 | SERTRALINE HCL | TRAZODONE HCL														0.504274			0
3	Age: 20-40 | Gender: Female | BUPROPION HCL | Num Previous Antidep: 4+											0.21804	0.177966		0.259615			0.0816493
1	Age: 20-40 | Gender: Female | BUPROPION HCL | Num Previous Antidep: 4+ | PAROXETINE HCL												0.325843					0
1	Age: 20-40 | Gender: Female | BUPROPION HCL | Num Previous Antidep: 4+ | ROPINIROLE HCL											0.288889						0
1	Age: 20-40 | Gender: Female | BUPROPION HCL | Num Previous Antidep: 4+ | ROPINIROLE HCL | TRAZODONE HCL											0.283582						0
1	Age: 20-40 | Gender: Female | BUPROPION HCL | Num Previous Antidep: 4+ | SERTRALINE HCL														0.369146			0
1	Age: 20-40 | Gender: Female | BUPROPION HCL | Num Previous Antidep: 4+ | TRAZODONE HCL											0.209894						0
1	Age: 20-40 | Gender: Female | BUPROPION HCL | Num Previous Antidep: 4+ | TRAZODONE HCL | VENLAFAXINE HCL											0.197388						0
1	Age: 20-40 | Gender: Female | BUPROPION HCL | Num Previous Antidep: 4+ | VENLAFAXINE HCL											0.164619						0
1	Age: 20-40 | Gender: Female | BUPROPION HCL | Num Previous Episodes: 2+ | PAROXETINE HCL												0.513158					0
2	Age: 20-40 | Gender: Female | BUPROPION HCL | Num Previous Remissions: 2+ | SERTRALINE HCL											0.643357			0.625731			0.0176256
1	Age: 20-40 | Gender: Female | BUPROPION HCL | OBESITY, UNSPECIFIED (dxo:ICD9:27800)		0.040678															0
2	Age: 20-40 | Gender: Female | BUPROPION HCL | OBSESSIVE-COMPULSIVE DISORDERS (dxo:ICD9:3003)		0.017094									0.166957						0.149863
1	Age: 20-40 | Gender: Female | BUPROPION HCL | OBSESSIVE-COMPULSIVE DISORDERS (dxo:ICD9:3003) | SERTRALINE HCL											0.190265						0
1	Age: 20-40 | Gender: Female | BUPROPION HCL | OBSESSIVE-COMPULSIVE DISORDERS (dxo:ICD9:3003) | TRAZODONE HCL											0.194245						0
1	Age: 20-40 | Gender: Female | BUPROPION HCL | OTHER AND UNSPECIFIED BIPOLAR DISORDERS (dxo:ICD9:29689)		0.0462633															0
1	Age: 20-40 | Gender: Female | BUPROPION HCL | OTHER AND UNSPECIFIED BIPOLAR DISORDERS (dxo:ICD9:29689) | PHARMACOLOGIC MANAGEMENT, INCLUDING PRESCRIPTION, USE, AND REVIEW OF MEDICATION WITH NO MORE THAN MINIMAL MEDICAL PSYCHOTHERAPY (px:CPT4:90862)		0.0366972															0
1	Age: 20-40 | Gender: Female | BUPROPION HCL | OTHER MALAISE AND FATIGUE (dxo:ICD9:78079)		0.0725552															0
1	Age: 20-40 | Gender: Female | BUPROPION HCL | OTHER MALAISE AND FATIGUE (dxo:ICD9:78079) | ROUTINE GYNECOLOGICAL EXAMINATION (dxo:ICD9:V7231)		0.0471698															0
1	Age: 20-40 | Gender: Female | BUPROPION HCL | OUTCOME OF DELIVERY, SINGLE LIVEBORN (dxi:ICD9:V270)		0.0789474															0
1	Age: 20-40 | Gender: Female | BUPROPION HCL | OUTCOME OF DELIVERY, SINGLE LIVEBORN (dxi:ICD9:V270) | SUPERVISION OF OTHER NORMAL PREGNANCY (dxo:ICD9:V221)		0.0395257															0
1	Age: 20-40 | Gender: Female | BUPROPION HCL | PANIC DISORDER WITHOUT AGORAPHOBIA (dxo:ICD9:30001)		0.0540541															0
9	Age: 20-40 | Gender: Female | BUPROPION HCL | PAROXETINE HCL		0.0497148	0.4			0.338983	0.136842	0.384365			0.282748	0.476607		0.44868		0.651007	0.601292
2	Age: 20-40 | Gender: Female | BUPROPION HCL | PAROXETINE HCL | PHARMACOLOGIC MANAGEMENT, INCLUDING PRESCRIPTION, USE, AND REVIEW OF MEDICATION WITH NO MORE THAN MINIMAL MEDICAL PSYCHOTHERAPY (px:CPT4:90862)											0.13355	0.263598					0.130048
1	Age: 20-40 | Gender: Female | BUPROPION HCL | PAROXETINE HCL | PSYCHIATRIC DIAGNOSTIC INTERVIEW EXAMINATION (px:CPT4:90801)											0.271845						0
4	Age: 20-40 | Gender: Female | BUPROPION HCL | PAROXETINE HCL | SERTRALINE HCL		0.027027									0.333333	0.434783		0.430939			0.407756
3	Age: 20-40 | Gender: Female | BUPROPION HCL | PAROXETINE HCL | TRAZODONE HCL		0.0514019									0.225888	0.336788					0.285386
1	Age: 20-40 | Gender: Female | BUPROPION HCL | PAROXETINE HCL | VENLAFAXINE HCL											0.255172						0
7	Age: 20-40 | Gender: Female | BUPROPION HCL | PHARMACOLOGIC MANAGEMENT, INCLUDING PRESCRIPTION, USE, AND REVIEW OF MEDICATION WITH NO MORE THAN MINIMAL MEDICAL PSYCHOTHERAPY (px:CPT4:90862)		0.0668577	0.205714			0.178744		0.130137			0.0831843			0.165605		0.203866	0.138857
2	Age: 20-40 | Gender: Female | BUPROPION HCL | PHARMACOLOGIC MANAGEMENT, INCLUDING PRESCRIPTION, USE, AND REVIEW OF MEDICATION WITH NO MORE THAN MINIMAL MEDICAL PSYCHOTHERAPY (px:CPT4:90862) | PSYCHIATRIC DIAGNOSTIC INTERVIEW EXAMINATION (px:CPT4:90801)		0.0727273									0.0606061						0.0121212
1	Age: 20-40 | Gender: Female | BUPROPION HCL | PHARMACOLOGIC MANAGEMENT, INCLUDING PRESCRIPTION, USE, AND REVIEW OF MEDICATION WITH NO MORE THAN MINIMAL MEDICAL PSYCHOTHERAPY (px:CPT4:90862) | PSYCHIATRIC DIAGNOSTIC INTERVIEW EXAMINATION (px:CPT4:90801) | SERTRALINE HCL											0.148936						0
1	Age: 20-40 | Gender: Female | BUPROPION HCL | PHARMACOLOGIC MANAGEMENT, INCLUDING PRESCRIPTION, USE, AND REVIEW OF MEDICATION WITH NO MORE THAN MINIMAL MEDICAL PSYCHOTHERAPY (px:CPT4:90862) | PSYCHIATRIC DIAGNOSTIC INTERVIEW EXAMINATION (px:CPT4:90801) | VENLAFAXINE HCL											0.132231						0
3	Age: 20-40 | Gender: Female | BUPROPION HCL | PHARMACOLOGIC MANAGEMENT, INCLUDING PRESCRIPTION, USE, AND REVIEW OF MEDICATION WITH NO MORE THAN MINIMAL MEDICAL PSYCHOTHERAPY (px:CPT4:90862) | SERTRALINE HCL		0.0542636									0.183187			0.266556			0.212293
1	Age: 20-40 | Gender: Female | BUPROPION HCL | PHARMACOLOGIC MANAGEMENT, INCLUDING PRESCRIPTION, USE, AND REVIEW OF MEDICATION WITH NO MORE THAN MINIMAL MEDICAL PSYCHOTHERAPY (px:CPT4:90862) | SERTRALINE HCL | TRAZODONE HCL											0.128617						0
1	Age: 20-40 | Gender: Female | BUPROPION HCL | PHARMACOLOGIC MANAGEMENT, INCLUDING PRESCRIPTION, USE, AND REVIEW OF MEDICATION WITH NO MORE THAN MINIMAL MEDICAL PSYCHOTHERAPY (px:CPT4:90862) | TRAZODONE HCL											0.0643275						0
2	Age: 20-40 | Gender: Female | BUPROPION HCL | PHARMACOLOGIC MANAGEMENT, INCLUDING PRESCRIPTION, USE, AND REVIEW OF MEDICATION WITH NO MORE THAN MINIMAL MEDICAL PSYCHOTHERAPY (px:CPT4:90862) | TRAZODONE HCL | VENLAFAXINE HCL											0.151376					0.22449	0.0731136
2	Age: 20-40 | Gender: Female | BUPROPION HCL | PHARMACOLOGIC MANAGEMENT, INCLUDING PRESCRIPTION, USE, AND REVIEW OF MEDICATION WITH NO MORE THAN MINIMAL MEDICAL PSYCHOTHERAPY (px:CPT4:90862) | VENLAFAXINE HCL											0.171975					0.268128	0.0961536
1	Age: 20-40 | Gender: Female | BUPROPION HCL | POLYCYSTIC OVARIES (dxo:ICD9:2564)		0.045															0
2	Age: 20-40 | Gender: Female | BUPROPION HCL | PRAMIPEXOLE DI-HCL		0.0291971									0.378849						0.349652
1	Age: 20-40 | Gender: Female | BUPROPION HCL | PRAMIPEXOLE DI-HCL | ROPINIROLE HCL											0.333333						0
1	Age: 20-40 | Gender: Female | BUPROPION HCL | PRAMIPEXOLE DI-HCL | TRAZODONE HCL											0.280335						0
1	Age: 20-40 | Gender: Female | BUPROPION HCL | PREGNANT STATE, INCIDENTAL (dxo:ICD9:V222) | SERTRALINE HCL | SUPERVISION OF OTHER NORMAL PREGNANCY (dxo:ICD9:V221)														0.699115			0
1	Age: 20-40 | Gender: Female | BUPROPION HCL | PREGNANT STATE, INCIDENTAL (dxo:ICD9:V222) | SUPERVISION OF OTHER NORMAL PREGNANCY (dxo:ICD9:V221)														0.496855			0
2	Age: 20-40 | Gender: Female | BUPROPION HCL | PREMENSTRUAL TENSION SYNDROMES (dxo:ICD9:6254)		0.0310559						0.35503									0.323974
1	Age: 20-40 | Gender: Female | BUPROPION HCL | PSYCHIATRIC DIAGNOSTIC EVALUATION (px:CPT4:90791) | PSYCHOTHERAPY, 45 MINUTES WITH PATIENT (px:CPT4:90834) | SERTRALINE HCL														0.34			0
3	Age: 20-40 | Gender: Female | BUPROPION HCL | PSYCHIATRIC DIAGNOSTIC INTERVIEW EXAMINATION (px:CPT4:90801)		0.026393		0.21							0.118611						0.183607
2	Age: 20-40 | Gender: Female | BUPROPION HCL | PSYCHIATRIC DIAGNOSTIC INTERVIEW EXAMINATION (px:CPT4:90801) | SERTRALINE HCL											0.253906			0.408696			0.154789
1	Age: 20-40 | Gender: Female | BUPROPION HCL | PSYCHIATRIC DIAGNOSTIC INTERVIEW EXAMINATION (px:CPT4:90801) | TRAZODONE HCL											0.169811						0
1	Age: 20-40 | Gender: Female | BUPROPION HCL | PSYCHIATRIC DIAGNOSTIC INTERVIEW EXAMINATION (px:CPT4:90801) | VENLAFAXINE HCL											0.165746						0
1	Age: 20-40 | Gender: Female | BUPROPION HCL | PSYCHOTHERAPY, 30 MINUTES WITH PATIENT WHEN PERFORMED WITH AN EVALUATION AND MANAGEMENT SERVICE (LIST SEPARATELY IN ADDITION TO THE CODE FOR PRIMARY P (px:CPT4:90833)											0.113043						0
1	Age: 20-40 | Gender: Female | BUPROPION HCL | PSYCHOTHERAPY, 30 MINUTES WITH PATIENT WHEN PERFORMED WITH AN EVALUATION AND MANAGEMENT SERVICE (LIST SEPARATELY IN ADDITION TO THE CODE FOR PRIMARY P (px:CPT4:90833) | PSYCHOTHERAPY, 45 MINUTES WITH PATIENT (px:CPT4:90834)											0.0756303						0
1	Age: 20-40 | Gender: Female | BUPROPION HCL | PSYCHOTHERAPY, 30 MINUTES WITH PATIENT WHEN PERFORMED WITH AN EVALUATION AND MANAGEMENT SERVICE (LIST SEPARATELY IN ADDITION TO THE CODE FOR PRIMARY P (px:CPT4:90833) | SERTRALINE HCL											0.153846						0
1	Age: 20-40 | Gender: Female | BUPROPION HCL | PSYCHOTHERAPY, 30 MINUTES WITH PATIENT WHEN PERFORMED WITH AN EVALUATION AND MANAGEMENT SERVICE (LIST SEPARATELY IN ADDITION TO THE CODE FOR PRIMARY P (px:CPT4:90833) | SERTRALINE HCL | TRAZODONE HCL											0.145299						0
1	Age: 20-40 | Gender: Female | BUPROPION HCL | PSYCHOTHERAPY, 30 MINUTES WITH PATIENT WHEN PERFORMED WITH AN EVALUATION AND MANAGEMENT SERVICE (LIST SEPARATELY IN ADDITION TO THE CODE FOR PRIMARY P (px:CPT4:90833) | TRAZODONE HCL											0.0979021						0
6	Age: 20-40 | Gender: Female | BUPROPION HCL | PSYCHOTHERAPY, 45 MINUTES WITH PATIENT (px:CPT4:90834)						0.196078	0.080402	0.233333			0.144647			0.180233		0.258065	0.177663
2	Age: 20-40 | Gender: Female | BUPROPION HCL | PSYCHOTHERAPY, 45 MINUTES WITH PATIENT (px:CPT4:90834) | SERTRALINE HCL											0.230179			0.288235			0.0580563
1	Age: 20-40 | Gender: Female | BUPROPION HCL | PSYCHOTHERAPY, 45 MINUTES WITH PATIENT (px:CPT4:90834) | SERTRALINE HCL | TRAZODONE HCL											0.280702						0
1	Age: 20-40 | Gender: Female | BUPROPION HCL | PSYCHOTHERAPY, 45 MINUTES WITH PATIENT (px:CPT4:90834) | TRAZODONE HCL											0.065						0
2	Age: 20-40 | Gender: Female | BUPROPION HCL | PSYCHOTHERAPY, 45 MINUTES WITH PATIENT (px:CPT4:90834) | VENLAFAXINE HCL											0.25					0.297872	0.0478723
1	Age: 20-40 | Gender: Female | BUPROPION HCL | PSYCHOTHERAPY, 45 MINUTES WITH PATIENT WHEN PERFORMED WITH AN EVALUATION AND MANAGEMENT SERVICE (LIST SEPARATELY IN ADDITION TO THE CODE FOR PRIMARY P (px:CPT4:90836)											0.106918						0
1	Age: 20-40 | Gender: Female | BUPROPION HCL | RISPERIDONE											0.103876						0
1	Age: 20-40 | Gender: Female | BUPROPION HCL | RISPERIDONE | TRAZODONE HCL											0.0802676						0
1	Age: 20-40 | Gender: Female | BUPROPION HCL | RISPERIDONE | VENLAFAXINE HCL											0.155556						0
2	Age: 20-40 | Gender: Female | BUPROPION HCL | ROPINIROLE HCL		0.0588235									0.293587						0.234764
1	Age: 20-40 | Gender: Female | BUPROPION HCL | ROPINIROLE HCL | TRAZODONE HCL											0.224377						0
1	Age: 20-40 | Gender: Female | BUPROPION HCL | ROUTINE GENERAL MEDICAL EXAMINATION AT HEALTH CARE FACILITY (dxo:ICD9:V700)		0.0569948															0
1	Age: 20-40 | Gender: Female | BUPROPION HCL | ROUTINE GENERAL MEDICAL EXAMINATION AT HEALTH CARE FACILITY (dxo:ICD9:V700) | ROUTINE GYNECOLOGICAL EXAMINATION (dxo:ICD9:V7231)		0.0410959															0
4	Age: 20-40 | Gender: Female | BUPROPION HCL | ROUTINE GYNECOLOGICAL EXAMINATION (dxo:ICD9:V7231)		0.0441919		0.633188			0.134969				0.305439						0.588996
11	Age: 20-40 | Gender: Female | BUPROPION HCL | SERTRALINE HCL	0.0206897	0.0480618	0.386468			0.296564	0.162119	0.395392			0.354282	0.341808		0.463216	0.0252525	0.553323	0.532633
2	Age: 20-40 | Gender: Female | BUPROPION HCL | SERTRALINE HCL | SUPERVISION OF OTHER NORMAL PREGNANCY (dxo:ICD9:V221)											0.384181			0.579281			0.1951
4	Age: 20-40 | Gender: Female | BUPROPION HCL | SERTRALINE HCL | TRAZODONE HCL		0.0569231									0.262633			0.344526	0.00357143		0.340954
4	Age: 20-40 | Gender: Female | BUPROPION HCL | SERTRALINE HCL | VENLAFAXINE HCL		0.0581395									0.261959			0.492711		0.649254	0.591114
1	Age: 20-40 | Gender: Female | BUPROPION HCL | SUMATRIPTAN SUCCINATE											0.246032						0
3	Age: 20-40 | Gender: Female | BUPROPION HCL | SUPERVISION OF OTHER NORMAL PREGNANCY (dxo:ICD9:V221)		0.0399274									0.234828			0.486111			0.446184
1	Age: 20-40 | Gender: Female | BUPROPION HCL | TOPIRAMATE											0.228814						0
9	Age: 20-40 | Gender: Female | BUPROPION HCL | TRAZODONE HCL		0.0585228	0.256039			0.257525	0.142857	0.244147			0.236978			0.290503	0.0169372	0.304251	0.287313
4	Age: 20-40 | Gender: Female | BUPROPION HCL | TRAZODONE HCL | VENLAFAXINE HCL		0.0636042									0.232877				0.01875	0.357782	0.339032
1	Age: 20-40 | Gender: Female | BUPROPION HCL | UNSPECIFIED MYALGIA AND MYOSITIS (dxo:ICD9:7291)		0.0754717															0
1	Age: 20-40 | Gender: Female | BUPROPION HCL | VALACYCLOVIR HCL		0.0443864															0
10	Age: 20-40 | Gender: Female | BUPROPION HCL | VENLAFAXINE HCL		0.0639024	0.397626			0.449153	0.13786	0.346939			0.259913	0.353846		0.436697	0.0357143	0.493798	0.458084
4	Age: 20-40 | Gender: Female | BUSPIRONE HCL			0.421053				0.159468				0.136364			0.477612			0.341248
1	Age: 20-40 | Gender: Female | BUSPIRONE HCL | ESCITALOPRAM OXALATE							0.396985										0
1	Age: 20-40 | Gender: Female | BUSPIRONE HCL | ESCITALOPRAM OXALATE | Last AD: Same & No Remiss							0.227273										0
1	Age: 20-40 | Gender: Female | BUSPIRONE HCL | SERTRALINE HCL														0.681481			0
1	Age: 20-40 | Gender: Female | CANDIDIASIS OF VULVA AND VAGINA (dxo:ICD9:1121)								0.434783									0
1	Age: 20-40 | Gender: Female | CANDIDIASIS OF VULVA AND VAGINA (dxo:ICD9:1121) | UNSPECIFIED VAGINITIS AND VULVOVAGINITIS (dxo:ICD9:61610)								0.40708									0
3	Age: 20-40 | Gender: Female | CARISOPRODOL	0.0122449													0.56	0.015748		0.547755
1	Age: 20-40 | Gender: Female | CARISOPRODOL | HEADACHE (dxo:ICD9:7840)	0																0
1	Age: 20-40 | Gender: Female | CEFDINIR							0.204969										0
1	Age: 20-40 | Gender: Female | CEFDINIR | ROUTINE GYNECOLOGICAL EXAMINATION (dxo:ICD9:V7231)							0.136752										0
2	Age: 20-40 | Gender: Female | CELECOXIB			0.429448					0.489051									0.0596032
1	Age: 20-40 | Gender: Female | CERVICALGIA (dxo:ICD9:7231)								0.444444									0
5	Age: 20-40 | Gender: Female | CETIRIZINE HCL			0.511589		0.135922		0.134467							0.556452		0.586957	0.45249
1	Age: 20-40 | Gender: Female | CETIRIZINE HCL | CITALOPRAM HYDROBROMIDE			0.580071														0
1	Age: 20-40 | Gender: Female | CETIRIZINE HCL | CITALOPRAM HYDROBROMIDE | GYNECOLOGICAL EXAMINATION (dxo:ICD9:V723)			0.568807														0
1	Age: 20-40 | Gender: Female | CETIRIZINE HCL | CITALOPRAM HYDROBROMIDE | Last AD: Same & No Remiss			0.356522														0
1	Age: 20-40 | Gender: Female | CETIRIZINE HCL | ESCITALOPRAM OXALATE							0.26087										0
1	Age: 20-40 | Gender: Female | CETIRIZINE HCL | ESCITALOPRAM OXALATE | Last AD: Same & No Remiss							0.147059										0
2	Age: 20-40 | Gender: Female | CETIRIZINE HCL | GYNECOLOGICAL EXAMINATION (dxo:ICD9:V723)			0.554795				0.100559										0.454236
1	Age: 20-40 | Gender: Female | CETIRIZINE HCL | ROUTINE GYNECOLOGICAL EXAMINATION (dxo:ICD9:V7231)							0.117409										0
1	Age: 20-40 | Gender: Female | CHEST PAIN, OTHER (dxo:ICD9:78659)																0.436364	0
1	Age: 20-40 | Gender: Female | CHEST PAIN, OTHER (dxo:ICD9:78659) | CHEST PAIN, UNSPECIFIED (dxo:ICD9:78650)														0.423077			0
4	Age: 20-40 | Gender: Female | CHEST PAIN, UNSPECIFIED (dxo:ICD9:78650)			0.419643				0.115385	0.381295						0.452797			0.337413
1	Age: 20-40 | Gender: Female | CHEST PAIN, UNSPECIFIED (dxo:ICD9:78650) | PALPITATIONS (dxo:ICD9:7851)														0.448			0
1	Age: 20-40 | Gender: Female | CHEST PAIN, UNSPECIFIED (dxo:ICD9:78650) | ROUTINE GYNECOLOGICAL EXAMINATION (dxo:ICD9:V7231)							0.0946502										0
1	Age: 20-40 | Gender: Female | CHEST PAIN, UNSPECIFIED (dxo:ICD9:78650) | SERTRALINE HCL														0.591837			0
1	Age: 20-40 | Gender: Female | CHRONIC AIRWAY OBSTRUCTION, NOT ELSEWHERE CLASSIFIED (dxo:ICD9:496)		0.0336134															0
2	Age: 20-40 | Gender: Female | CHRONIC FATIGUE SYNDROME (dxo:ICD9:78071)			0.416667											0.394958			0.0217087
15	Age: 20-40 | Gender: Female | CITALOPRAM HYDROBROMIDE	0.012109	0.0319183	0.470089	0.566766	0.0773196	0.345376	0.215858	0.412275	0.0973684	0.0547945	0.257672	0.35208		0.426654	0.0196253	0.552752	0.554657
2	Age: 20-40 | Gender: Female | CITALOPRAM HYDROBROMIDE | CLONAZEPAM			0.51462								0.333333						0.181287
1	Age: 20-40 | Gender: Female | CITALOPRAM HYDROBROMIDE | CLONAZEPAM | Last AD: Diff & No Remiss											0.238938						0
1	Age: 20-40 | Gender: Female | CITALOPRAM HYDROBROMIDE | CLONAZEPAM | Last AD: Same & No Remiss			0.263158														0
1	Age: 20-40 | Gender: Female | CITALOPRAM HYDROBROMIDE | CONTACT WITH OR EXPOSURE TO VENEREAL DISEASES (dxo:ICD9:V016)			0.607527														0
1	Age: 20-40 | Gender: Female | CITALOPRAM HYDROBROMIDE | CONTACT WITH OR EXPOSURE TO VENEREAL DISEASES (dxo:ICD9:V016) | Last AD: Same & No Remiss			0.289256														0
1	Age: 20-40 | Gender: Female | CITALOPRAM HYDROBROMIDE | DEPRESSIVE DISORDER, NOT ELSEWHERE CLASSIFIED (dxi:ICD9:311)			0.601562														0
5	Age: 20-40 | Gender: Female | CITALOPRAM HYDROBROMIDE | DEPRESSIVE DISORDER, NOT ELSEWHERE CLASSIFIED (dxo:ICD9:311)		0.0330189	0.579412					0.604651			0.352688					0.619355	0.586336
4	Age: 20-40 | Gender: Female | CITALOPRAM HYDROBROMIDE | DEPRESSIVE DISORDER, NOT ELSEWHERE CLASSIFIED (dxo:ICD9:311) | Last AD: Diff & No Remiss		0.0238095						0.375			0.275304					0.468182	0.444372
2	Age: 20-40 | Gender: Female | CITALOPRAM HYDROBROMIDE | DEPRESSIVE DISORDER, NOT ELSEWHERE CLASSIFIED (dxo:ICD9:311) | Last AD: Diff & Remiss											0.423645					0.578231	0.154586
1	Age: 20-40 | Gender: Female | CITALOPRAM HYDROBROMIDE | DEPRESSIVE DISORDER, NOT ELSEWHERE CLASSIFIED (dxo:ICD9:311) | Last AD: Same & No Remiss			0.381766														0
1	Age: 20-40 | Gender: Female | CITALOPRAM HYDROBROMIDE | DEPRESSIVE DISORDER, NOT ELSEWHERE CLASSIFIED (dxo:ICD9:311) | Last AD: Same & Remiss			0.620061														0
1	Age: 20-40 | Gender: Female | CITALOPRAM HYDROBROMIDE | DEPRESSIVE DISORDER, NOT ELSEWHERE CLASSIFIED (dxo:ICD9:311) | ROUTINE GYNECOLOGICAL EXAMINATION (dxo:ICD9:V7231)											0.322581						0
2	Age: 20-40 | Gender: Female | CITALOPRAM HYDROBROMIDE | DESVENLAFAXINE SUCCINATE			0.52								0.240602						0.279398
1	Age: 20-40 | Gender: Female | CITALOPRAM HYDROBROMIDE | DEXTROAMPHETAMINE/AMPHETAMINE			0.594118														0
2	Age: 20-40 | Gender: Female | CITALOPRAM HYDROBROMIDE | DOXEPIN HCL			0.56701								0.207447						0.359564
5	Age: 20-40 | Gender: Female | CITALOPRAM HYDROBROMIDE | DULOXETINE HCL		0.0254237	0.514599			0.454802					0.233743			0.425373			0.489175
1	Age: 20-40 | Gender: Female | CITALOPRAM HYDROBROMIDE | DULOXETINE HCL | Last AD: Diff & No Remiss											0.214953						0
1	Age: 20-40 | Gender: Female | CITALOPRAM HYDROBROMIDE | DULOXETINE HCL | TRAZODONE HCL											0.2						0
9	Age: 20-40 | Gender: Female | CITALOPRAM HYDROBROMIDE | ESCITALOPRAM OXALATE		0.0165746	0.611681				0.310185	0.408219			0.213255	0.391705		0.437086	0.0183486	0.638655	0.622081
2	Age: 20-40 | Gender: Female | CITALOPRAM HYDROBROMIDE | ESCITALOPRAM OXALATE | INDIVIDUAL PSYCHOTHERAPY, INSIGHT ORIENTED, BEHAVIOR MODIFYING AND/OR SUPPORTIVE, IN AN OFFICE OR OUTPATIENT FACILITY, APPROXIMATELY 45 TO 50 MINUTES (px:CPT4:90806)			0.485294				0.230769										0.254525
1	Age: 20-40 | Gender: Female | CITALOPRAM HYDROBROMIDE | ESCITALOPRAM OXALATE | INDIVIDUAL PSYCHOTHERAPY, INSIGHT ORIENTED, BEHAVIOR MODIFYING AND/OR SUPPORTIVE, IN AN OFFICE OR OUTPATIENT FACILITY, APPROXIMATELY 45 TO 50 MINUTES (px:CPT4:90806) | Last AD: Diff & No Remiss							0.2375										0
5	Age: 20-40 | Gender: Female | CITALOPRAM HYDROBROMIDE | ESCITALOPRAM OXALATE | Last AD: Diff & No Remiss		0.0183824	0.677778				0.339969				0.270349					0.646154	0.659395
2	Age: 20-40 | Gender: Female | CITALOPRAM HYDROBROMIDE | ESCITALOPRAM OXALATE | Last AD: Diff & No Remiss | Num Previous Antidep: 2,3			0.71028				0.357143										0.353138
2	Age: 20-40 | Gender: Female | CITALOPRAM HYDROBROMIDE | ESCITALOPRAM OXALATE | Last AD: Diff & No Remiss | Num Previous Antidep: 2,3 | Num Previous Episodes: 2+			0.582888				0.316										0.266888
2	Age: 20-40 | Gender: Female | CITALOPRAM HYDROBROMIDE | ESCITALOPRAM OXALATE | Last AD: Diff & No Remiss | Num Previous Episodes: 2+			0.581633								0.223684						0.357948
2	Age: 20-40 | Gender: Female | CITALOPRAM HYDROBROMIDE | ESCITALOPRAM OXALATE | Last AD: Diff & Remiss							0.460094				0.345098						0.114996
2	Age: 20-40 | Gender: Female | CITALOPRAM HYDROBROMIDE | ESCITALOPRAM OXALATE | Last AD: Same & No Remiss			0.367397				0.170341										0.197056
1	Age: 20-40 | Gender: Female | CITALOPRAM HYDROBROMIDE | ESCITALOPRAM OXALATE | Last AD: Same & No Remiss | Num Previous Antidep: 2,3							0.148387										0
2	Age: 20-40 | Gender: Female | CITALOPRAM HYDROBROMIDE | ESCITALOPRAM OXALATE | Last AD: Same & No Remiss | Num Previous Antidep: 2,3 | Num Previous Episodes: 2+			0.375				0.159722										0.215278
1	Age: 20-40 | Gender: Female | CITALOPRAM HYDROBROMIDE | ESCITALOPRAM OXALATE | Last AD: Same & No Remiss | Num Previous Episodes: 2+			0.372727														0
2	Age: 20-40 | Gender: Female | CITALOPRAM HYDROBROMIDE | ESCITALOPRAM OXALATE | Last AD: Same & Remiss			0.614458				0.553571										0.0608864
1	Age: 20-40 | Gender: Female | CITALOPRAM HYDROBROMIDE | ESCITALOPRAM OXALATE | Last AD: Same & Remiss | Num Previous Episodes: 2+			0.555556														0
1	Age: 20-40 | Gender: Female | CITALOPRAM HYDROBROMIDE | ESCITALOPRAM OXALATE | Num Previous Antidep: 2,3														0.49			0
1	Age: 20-40 | Gender: Female | CITALOPRAM HYDROBROMIDE | ESCITALOPRAM OXALATE | Num Previous Episodes: 2+			0.58216														0
1	Age: 20-40 | Gender: Female | CITALOPRAM HYDROBROMIDE | ESCITALOPRAM OXALATE | PHARMACOLOGIC MANAGEMENT, INCLUDING PRESCRIPTION, USE, AND REVIEW OF MEDICATION WITH NO MORE THAN MINIMAL MEDICAL PSYCHOTHERAPY (px:CPT4:90862)											0.0810811						0
2	Age: 20-40 | Gender: Female | CITALOPRAM HYDROBROMIDE | ESCITALOPRAM OXALATE | SERTRALINE HCL											0.210084			0.483333			0.273249
4	Age: 20-40 | Gender: Female | CITALOPRAM HYDROBROMIDE | ESCITALOPRAM OXALATE | TRAZODONE HCL			0.403509				0.266332				0.243108				0.0357143		0.367794
1	Age: 20-40 | Gender: Female | CITALOPRAM HYDROBROMIDE | ESCITALOPRAM OXALATE | VENLAFAXINE HCL											0.2						0
1	Age: 20-40 | Gender: Female | CITALOPRAM HYDROBROMIDE | ESOMEPRAZOLE MAGNESIUM			0.644737														0
1	Age: 20-40 | Gender: Female | CITALOPRAM HYDROBROMIDE | ESSENTIAL HYPERTENSION, BENIGN (dxo:ICD9:4011)			0.622807														0
1	Age: 20-40 | Gender: Female | CITALOPRAM HYDROBROMIDE | ETHINYL ESTRADIOL/DROSPIRENONE			0.676829														0
9	Age: 20-40 | Gender: Female | CITALOPRAM HYDROBROMIDE | FLUOXETINE HCL		0.0295567	0.443272			0.291045	0.200692	0.502538			0.213592	0.301775		0.418033		0.582857	0.5533
3	Age: 20-40 | Gender: Female | CITALOPRAM HYDROBROMIDE | FLUOXETINE HCL | Last AD: Diff & No Remiss		0.0103093					0.175926				0.261538						0.251229
1	Age: 20-40 | Gender: Female | CITALOPRAM HYDROBROMIDE | FLUOXETINE HCL | Last AD: Diff & No Remiss | Num Previous Antidep: 2,3								0.654054									0
1	Age: 20-40 | Gender: Female | CITALOPRAM HYDROBROMIDE | FLUOXETINE HCL | Last AD: Diff & Remiss											0.374194						0
2	Age: 20-40 | Gender: Female | CITALOPRAM HYDROBROMIDE | FLUOXETINE HCL | Last AD: Same & No Remiss			0.360169					0.29682									0.0633497
1	Age: 20-40 | Gender: Female | CITALOPRAM HYDROBROMIDE | FLUOXETINE HCL | Last AD: Same & Remiss								0.567308									0
1	Age: 20-40 | Gender: Female | CITALOPRAM HYDROBROMIDE | FLUOXETINE HCL | Num Previous Antidep: 2,3								0.654054									0
2	Age: 20-40 | Gender: Female | CITALOPRAM HYDROBROMIDE | FLUOXETINE HCL | SERTRALINE HCL			0.371212								0.252174						0.119038
3	Age: 20-40 | Gender: Female | CITALOPRAM HYDROBROMIDE | FLUOXETINE HCL | TRAZODONE HCL			0.343434					0.362319			0.195906						0.166412
1	Age: 20-40 | Gender: Female | CITALOPRAM HYDROBROMIDE | FLUOXETINE HCL | VENLAFAXINE HCL											0.188034						0
1	Age: 20-40 | Gender: Female | CITALOPRAM HYDROBROMIDE | GENERALIZED ANXIETY DISORDER (dxo:ICD9:30002)		0.01															0
1	Age: 20-40 | Gender: Female | CITALOPRAM HYDROBROMIDE | GENERALIZED ANXIETY DISORDER (dxo:ICD9:30002) | Last AD: Diff & No Remiss		0.0222222															0
1	Age: 20-40 | Gender: Female | CITALOPRAM HYDROBROMIDE | GUAIFENESIN/PHENYLEPHRINE HCL			0.592593														0
5	Age: 20-40 | Gender: Female | CITALOPRAM HYDROBROMIDE | GYNECOLOGICAL EXAMINATION (dxo:ICD9:V723)			0.595472				0.216667				0.307692	0.514793				0.670157	0.45349
2	Age: 20-40 | Gender: Female | CITALOPRAM HYDROBROMIDE | GYNECOLOGICAL EXAMINATION (dxo:ICD9:V723) | Last AD: Diff & No Remiss							0.178218				0.352459						0.174241
1	Age: 20-40 | Gender: Female | CITALOPRAM HYDROBROMIDE | GYNECOLOGICAL EXAMINATION (dxo:ICD9:V723) | Last AD: Diff & Remiss							0.12										0
1	Age: 20-40 | Gender: Female | CITALOPRAM HYDROBROMIDE | GYNECOLOGICAL EXAMINATION (dxo:ICD9:V723) | Last AD: Same & No Remiss			0.408629														0
1	Age: 20-40 | Gender: Female | CITALOPRAM HYDROBROMIDE | GYNECOLOGICAL EXAMINATION (dxo:ICD9:V723) | Last AD: Same & No Remiss | Num Previous Episodes: 2+			0.318966														0
1	Age: 20-40 | Gender: Female | CITALOPRAM HYDROBROMIDE | GYNECOLOGICAL EXAMINATION (dxo:ICD9:V723) | Last AD: Same & Remiss			0.567089														0
1	Age: 20-40 | Gender: Female | CITALOPRAM HYDROBROMIDE | GYNECOLOGICAL EXAMINATION (dxo:ICD9:V723) | UNSPECIFIED VAGINITIS AND VULVOVAGINITIS (dxo:ICD9:61610)			0.539823														0
2	Age: 20-40 | Gender: Female | CITALOPRAM HYDROBROMIDE | HEADACHE (dxo:ICD9:7840)	0.00851064									0.0217391							0.0132285
1	Age: 20-40 | Gender: Female | CITALOPRAM HYDROBROMIDE | HEADACHE (dxo:ICD9:7840) | Last AD: Diff & No Remiss	0.0149254																0
1	Age: 20-40 | Gender: Female | CITALOPRAM HYDROBROMIDE | IBUPROFEN			0.490196														0
2	Age: 20-40 | Gender: Female | CITALOPRAM HYDROBROMIDE | INDIVIDUAL PSYCHOTHERAPY, INSIGHT ORIENTED, BEHAVIOR MODIFYING AND/OR SUPPORTIVE, IN AN OFFICE OR OUTPATIENT FACILITY, APPROXIMATELY 20 TO 30 MINUTES (px:CPT4:90805)			0.244949								0.109677						0.135272
1	Age: 20-40 | Gender: Female | CITALOPRAM HYDROBROMIDE | INDIVIDUAL PSYCHOTHERAPY, INSIGHT ORIENTED, BEHAVIOR MODIFYING AND/OR SUPPORTIVE, IN AN OFFICE OR OUTPATIENT FACILITY, APPROXIMATELY 20 TO 30 MINUTES (px:CPT4:90805) | INDIVIDUAL PSYCHOTHERAPY, INSIGHT ORIENTED, BEHAVIOR MODIFYING AND/OR SUPPORTIVE, IN AN OFFICE OR OUTPATIENT FACILITY, APPROXIMATELY 45 TO 50 MINUTES (px:CPT4:90806)			0.112903														0
1	Age: 20-40 | Gender: Female | CITALOPRAM HYDROBROMIDE | INDIVIDUAL PSYCHOTHERAPY, INSIGHT ORIENTED, BEHAVIOR MODIFYING AND/OR SUPPORTIVE, IN AN OFFICE OR OUTPATIENT FACILITY, APPROXIMATELY 20 TO 30 MINUTES (px:CPT4:90805) | Last AD: Same & No Remiss			0.191057														0
2	Age: 20-40 | Gender: Female | CITALOPRAM HYDROBROMIDE | INDIVIDUAL PSYCHOTHERAPY, INSIGHT ORIENTED, BEHAVIOR MODIFYING AND/OR SUPPORTIVE, IN AN OFFICE OR OUTPATIENT FACILITY, APPROXIMATELY 20 TO 30 MINUTES (px:CPT4:90805) | PHARMACOLOGIC MANAGEMENT, INCLUDING PRESCRIPTION, USE, AND REVIEW OF MEDICATION WITH NO MORE THAN MINIMAL MEDICAL PSYCHOTHERAPY (px:CPT4:90862)			0.234375								0.0970874						0.137288
1	Age: 20-40 | Gender: Female | CITALOPRAM HYDROBROMIDE | INDIVIDUAL PSYCHOTHERAPY, INSIGHT ORIENTED, BEHAVIOR MODIFYING AND/OR SUPPORTIVE, IN AN OFFICE OR OUTPATIENT FACILITY, APPROXIMATELY 20 TO 30 MINUTES (px:CPT4:90805) | PSYCHIATRIC DIAGNOSTIC INTERVIEW EXAMINATION (px:CPT4:90801)											0.0705882						0
2	Age: 20-40 | Gender: Female | CITALOPRAM HYDROBROMIDE | INDIVIDUAL PSYCHOTHERAPY, INSIGHT ORIENTED, BEHAVIOR MODIFYING AND/OR SUPPORTIVE, IN AN OFFICE OR OUTPATIENT FACILITY, APPROXIMATELY 20 TO 30 MINUTES (px:CPT4:90805) | TRAZODONE HCL			0.181818								0.120968						0.0608504
8	Age: 20-40 | Gender: Female | CITALOPRAM HYDROBROMIDE | INDIVIDUAL PSYCHOTHERAPY, INSIGHT ORIENTED, BEHAVIOR MODIFYING AND/OR SUPPORTIVE, IN AN OFFICE OR OUTPATIENT FACILITY, APPROXIMATELY 45 TO 50 MINUTES (px:CPT4:90806)			0.379526			0.231707	0.109774	0.262997			0.155844	0.261364		0.265659		0.296875	0.269751
2	Age: 20-40 | Gender: Female | CITALOPRAM HYDROBROMIDE | INDIVIDUAL PSYCHOTHERAPY, INSIGHT ORIENTED, BEHAVIOR MODIFYING AND/OR SUPPORTIVE, IN AN OFFICE OR OUTPATIENT FACILITY, APPROXIMATELY 45 TO 50 MINUTES (px:CPT4:90806) | Last AD: Diff & No Remiss							0.074928				0.146154						0.0712259
1	Age: 20-40 | Gender: Female | CITALOPRAM HYDROBROMIDE | INDIVIDUAL PSYCHOTHERAPY, INSIGHT ORIENTED, BEHAVIOR MODIFYING AND/OR SUPPORTIVE, IN AN OFFICE OR OUTPATIENT FACILITY, APPROXIMATELY 45 TO 50 MINUTES (px:CPT4:90806) | Last AD: Diff & No Remiss | PHARMACOLOGIC MANAGEMENT, INCLUDING PRESCRIPTION, USE, AND REVIEW OF MEDICATION WITH NO MORE THAN MINIMAL MEDICAL PSYCHOTHERAPY (px:CPT4:90862) | P…											0.0862069						0
5	Age: 20-40 | Gender: Female | CITALOPRAM HYDROBROMIDE | INDIVIDUAL PSYCHOTHERAPY, INSIGHT ORIENTED, BEHAVIOR MODIFYING AND/OR SUPPORTIVE, IN AN OFFICE OR OUTPATIENT FACILITY, APPROXIMATELY 45 TO 50 MINUTES (px:CPT4:90806) | Last AD: Diff & No Remiss | PSYCHIATRIC DIAGNOSTIC INTERVIEW EXAMINATION (px:CPT4:90801)							0.0717703	0.19469			0.137821			0.190476		0.230088	0.158318
1	Age: 20-40 | Gender: Female | CITALOPRAM HYDROBROMIDE | INDIVIDUAL PSYCHOTHERAPY, INSIGHT ORIENTED, BEHAVIOR MODIFYING AND/OR SUPPORTIVE, IN AN OFFICE OR OUTPATIENT FACILITY, APPROXIMATELY 45 TO 50 MINUTES (px:CPT4:90806) | Last AD: Same & No Remiss			0.285858														0
1	Age: 20-40 | Gender: Female | CITALOPRAM HYDROBROMIDE | INDIVIDUAL PSYCHOTHERAPY, INSIGHT ORIENTED, BEHAVIOR MODIFYING AND/OR SUPPORTIVE, IN AN OFFICE OR OUTPATIENT FACILITY, APPROXIMATELY 45 TO 50 MINUTES (px:CPT4:90806) | Last AD: Same & No Remiss | PHARMACOLOGIC MANAGEMENT, INCLUDING PRESCRIPTION, USE, AND REVIEW OF MEDICATION WITH NO MORE THAN MINIMAL MEDICAL PSYCHOTHERAPY (px:CPT4:90862)			0.218085														0
1	Age: 20-40 | Gender: Female | CITALOPRAM HYDROBROMIDE | INDIVIDUAL PSYCHOTHERAPY, INSIGHT ORIENTED, BEHAVIOR MODIFYING AND/OR SUPPORTIVE, IN AN OFFICE OR OUTPATIENT FACILITY, APPROXIMATELY 45 TO 50 MINUTES (px:CPT4:90806) | Last AD: Same & No Remiss | PHARMACOLOGIC MANAGEMENT, INCLUDING PRESCRIPTION, USE, AND REVIEW OF MEDICATION WITH NO MORE THAN MINIMAL MEDICAL PSYCHOTHERAPY (px:CPT4:90862) | P…			0.224														0
1	Age: 20-40 | Gender: Female | CITALOPRAM HYDROBROMIDE | INDIVIDUAL PSYCHOTHERAPY, INSIGHT ORIENTED, BEHAVIOR MODIFYING AND/OR SUPPORTIVE, IN AN OFFICE OR OUTPATIENT FACILITY, APPROXIMATELY 45 TO 50 MINUTES (px:CPT4:90806) | Last AD: Same & No Remiss | PSYCHIATRIC DIAGNOSTIC INTERVIEW EXAMINATION (px:CPT4:90801)			0.285974														0
1	Age: 20-40 | Gender: Female | CITALOPRAM HYDROBROMIDE | INDIVIDUAL PSYCHOTHERAPY, INSIGHT ORIENTED, BEHAVIOR MODIFYING AND/OR SUPPORTIVE, IN AN OFFICE OR OUTPATIENT FACILITY, APPROXIMATELY 45 TO 50 MINUTES (px:CPT4:90806) | Last AD: Same & Remiss | PSYCHIATRIC DIAGNOSTIC INTERVIEW EXAMINATION (px:CPT4:90801)			0.456														0
1	Age: 20-40 | Gender: Female | CITALOPRAM HYDROBROMIDE | INDIVIDUAL PSYCHOTHERAPY, INSIGHT ORIENTED, BEHAVIOR MODIFYING AND/OR SUPPORTIVE, IN AN OFFICE OR OUTPATIENT FACILITY, APPROXIMATELY 45 TO 50 MINUTES (px:CPT4:90806) | PHARMACOLOGIC MANAGEMENT, INCLUDING PRESCRIPTION, USE, AND REVIEW OF MEDICATION WITH NO MORE THAN MINIMAL MEDICAL PSYCHOTHERAPY (px:CPT4:90862)			0.197917														0
2	Age: 20-40 | Gender: Female | CITALOPRAM HYDROBROMIDE | INDIVIDUAL PSYCHOTHERAPY, INSIGHT ORIENTED, BEHAVIOR MODIFYING AND/OR SUPPORTIVE, IN AN OFFICE OR OUTPATIENT FACILITY, APPROXIMATELY 45 TO 50 MINUTES (px:CPT4:90806) | PHARMACOLOGIC MANAGEMENT, INCLUDING PRESCRIPTION, USE, AND REVIEW OF MEDICATION WITH NO MORE THAN MINIMAL MEDICAL PSYCHOTHERAPY (px:CPT4:90862) | PSYCHIATRIC DIAGNOSTIC INTERV…			0.202532								0.111675						0.0908565
1	Age: 20-40 | Gender: Female | CITALOPRAM HYDROBROMIDE | INDIVIDUAL PSYCHOTHERAPY, INSIGHT ORIENTED, BEHAVIOR MODIFYING AND/OR SUPPORTIVE, IN AN OFFICE OR OUTPATIENT FACILITY, APPROXIMATELY 45 TO 50 MINUTES (px:CPT4:90806) | PHARMACOLOGIC MANAGEMENT, INCLUDING PRESCRIPTION, USE, AND REVIEW OF MEDICATION WITH NO MORE THAN MINIMAL MEDICAL PSYCHOTHERAPY (px:CPT4:90862) | TRAZODONE HCL			0.230769														0
7	Age: 20-40 | Gender: Female | CITALOPRAM HYDROBROMIDE | INDIVIDUAL PSYCHOTHERAPY, INSIGHT ORIENTED, BEHAVIOR MODIFYING AND/OR SUPPORTIVE, IN AN OFFICE OR OUTPATIENT FACILITY, APPROXIMATELY 45 TO 50 MINUTES (px:CPT4:90806) | PSYCHIATRIC DIAGNOSTIC INTERVIEW EXAMINATION (px:CPT4:90801)			0.362028				0.1625	0.237374			0.144876	0.225225		0.261438		0.246212	0.217152
1	Age: 20-40 | Gender: Female | CITALOPRAM HYDROBROMIDE | INDIVIDUAL PSYCHOTHERAPY, INSIGHT ORIENTED, BEHAVIOR MODIFYING AND/OR SUPPORTIVE, IN AN OFFICE OR OUTPATIENT FACILITY, APPROXIMATELY 45 TO 50 MINUTES (px:CPT4:90806) | PSYCHIATRIC DIAGNOSTIC INTERVIEW EXAMINATION (px:CPT4:90801) | TRAZODONE HCL			0.261628														0
1	Age: 20-40 | Gender: Female | CITALOPRAM HYDROBROMIDE | INDIVIDUAL PSYCHOTHERAPY, INSIGHT ORIENTED, BEHAVIOR MODIFYING AND/OR SUPPORTIVE, IN AN OFFICE OR OUTPATIENT FACILITY, APPROXIMATELY 45 TO 50 MINUTES (px:CPT4:90806) | TRAZODONE HCL			0.290909														0
2	Age: 20-40 | Gender: Female | CITALOPRAM HYDROBROMIDE | INDIVIDUAL PSYCHOTHERAPY, INSIGHT ORIENTED, BEHAVIOR MODIFYING AND/OR SUPPORTIVE, IN AN OFFICE OR OUTPATIENT FACILITY, APPROXIMATELY 45 TO 50 MINUTES (px:CPT4:90807)			0.210084								0.0379747						0.172109
1	Age: 20-40 | Gender: Female | CITALOPRAM HYDROBROMIDE | INDIVIDUAL PSYCHOTHERAPY, INSIGHT ORIENTED, BEHAVIOR MODIFYING AND/OR SUPPORTIVE, IN AN OFFICE OR OUTPATIENT FACILITY, APPROXIMATELY 45 TO 50 MINUTES (px:CPT4:90807) | Last AD: Same & No Remiss			0.146199														0
1	Age: 20-40 | Gender: Female | CITALOPRAM HYDROBROMIDE | INDIVIDUAL PSYCHOTHERAPY, INSIGHT ORIENTED, BEHAVIOR MODIFYING AND/OR SUPPORTIVE, IN AN OFFICE OR OUTPATIENT FACILITY, APPROXIMATELY 45 TO 50 MINUTES (px:CPT4:90807) | TRAZODONE HCL			0.237624														0
1	Age: 20-40 | Gender: Female | CITALOPRAM HYDROBROMIDE | INSOMNIA, UNSPECIFIED (dxo:ICD9:78052)			0.607477														0
1	Age: 20-40 | Gender: Female | CITALOPRAM HYDROBROMIDE | INSOMNIA, UNSPECIFIED (dxo:ICD9:78052) | Last AD: Diff & No Remiss															0.0252101		0
1	Age: 20-40 | Gender: Female | CITALOPRAM HYDROBROMIDE | INSOMNIA, UNSPECIFIED (dxo:ICD9:78052) | Last AD: Diff & No Remiss | TRAZODONE HCL															0.0134228		0
1	Age: 20-40 | Gender: Female | CITALOPRAM HYDROBROMIDE | INSOMNIA, UNSPECIFIED (dxo:ICD9:78052) | Last AD: Same & No Remiss			0.363636														0
1	Age: 20-40 | Gender: Female | CITALOPRAM HYDROBROMIDE | INSOMNIA, UNSPECIFIED (dxo:ICD9:78052) | Last AD: Same & Remiss			0.504348														0
1	Age: 20-40 | Gender: Female | CITALOPRAM HYDROBROMIDE | IRREGULAR MENSTRUAL CYCLE (dxo:ICD9:6264)			0.65														0
5	Age: 20-40 | Gender: Female | CITALOPRAM HYDROBROMIDE | LAMOTRIGINE			0.128719				0.0769231	0.113475			0.0767635			0.17284			0.096076
1	Age: 20-40 | Gender: Female | CITALOPRAM HYDROBROMIDE | LAMOTRIGINE | Last AD: Same & No Remiss			0.0896552														0
2	Age: 20-40 | Gender: Female | CITALOPRAM HYDROBROMIDE | LAMOTRIGINE | TRAZODONE HCL			0.133562								0.0788382						0.0547235
10	Age: 20-40 | Gender: Female | CITALOPRAM HYDROBROMIDE | Last AD: Diff & No Remiss	0.00900901	0.021719				0.293051	0.184851	0.379691			0.276195	0.323782		0.422747	0.018705	0.457383	0.448374
1	Age: 20-40 | Gender: Female | CITALOPRAM HYDROBROMIDE | Last AD: Diff & No Remiss | NONDEPENDENT TOBACCO USE DISORDER (dxo:ICD9:3051)		0.0273224															0
2	Age: 20-40 | Gender: Female | CITALOPRAM HYDROBROMIDE | Last AD: Diff & No Remiss | Num Previous Antidep: 2,3 | Num Previous Episodes: 2+ | SERTRALINE HCL			0.62963											0.544118			0.085512
1	Age: 20-40 | Gender: Female | CITALOPRAM HYDROBROMIDE | Last AD: Diff & No Remiss | Num Previous Antidep: 2,3 | Num Previous Episodes: 2+ | TRAZODONE HCL			0.5675														0
1	Age: 20-40 | Gender: Female | CITALOPRAM HYDROBROMIDE | Last AD: Diff & No Remiss | Num Previous Antidep: 2,3 | SERTRALINE HCL														0.624473			0
2	Age: 20-40 | Gender: Female | CITALOPRAM HYDROBROMIDE | Last AD: Diff & No Remiss | Num Previous Antidep: 2,3 | TRAZODONE HCL			0.602817												0.00757576		0.595241
1	Age: 20-40 | Gender: Female | CITALOPRAM HYDROBROMIDE | Last AD: Diff & No Remiss | Num Previous Episodes: 2+											0.272251						0
2	Age: 20-40 | Gender: Female | CITALOPRAM HYDROBROMIDE | Last AD: Diff & No Remiss | Num Previous Episodes: 2+ | SERTRALINE HCL			0.627273								0.234848						0.392424
2	Age: 20-40 | Gender: Female | CITALOPRAM HYDROBROMIDE | Last AD: Diff & No Remiss | Num Previous Episodes: 2+ | TRAZODONE HCL			0.564792								0.374613						0.190179
2	Age: 20-40 | Gender: Female | CITALOPRAM HYDROBROMIDE | Last AD: Diff & No Remiss | PAROXETINE HCL		0.0188679									0.247863						0.228995
1	Age: 20-40 | Gender: Female | CITALOPRAM HYDROBROMIDE | Last AD: Diff & No Remiss | PHARMACOLOGIC MANAGEMENT, INCLUDING PRESCRIPTION, USE, AND REVIEW OF MEDICATION WITH NO MORE THAN MINIMAL MEDICAL PSYCHOTHERAPY (px:CPT4:90862)		0.025															0
1	Age: 20-40 | Gender: Female | CITALOPRAM HYDROBROMIDE | Last AD: Diff & No Remiss | PHARMACOLOGIC MANAGEMENT, INCLUDING PRESCRIPTION, USE, AND REVIEW OF MEDICATION WITH NO MORE THAN MINIMAL MEDICAL PSYCHOTHERAPY (px:CPT4:90862) | TRAZODONE HCL															0.0194175		0
1	Age: 20-40 | Gender: Female | CITALOPRAM HYDROBROMIDE | Last AD: Diff & No Remiss | PSYCHIATRIC DIAGNOSTIC INTERVIEW EXAMINATION (px:CPT4:90801)											0.124088						0
1	Age: 20-40 | Gender: Female | CITALOPRAM HYDROBROMIDE | Last AD: Diff & No Remiss | PSYCHOTHERAPY, 45 MINUTES WITH PATIENT (px:CPT4:90834)											0.152074						0
2	Age: 20-40 | Gender: Female | CITALOPRAM HYDROBROMIDE | Last AD: Diff & No Remiss | ROUTINE GYNECOLOGICAL EXAMINATION (dxo:ICD9:V7231)							0.209581					0.285714					0.0761334
5	Age: 20-40 | Gender: Female | CITALOPRAM HYDROBROMIDE | Last AD: Diff & No Remiss | SERTRALINE HCL		0.0191083	0.605042				0.138728				0.25					0.51875	0.585934
1	Age: 20-40 | Gender: Female | CITALOPRAM HYDROBROMIDE | Last AD: Diff & No Remiss | SERTRALINE HCL | TRAZODONE HCL															0.0294118		0
1	Age: 20-40 | Gender: Female | CITALOPRAM HYDROBROMIDE | Last AD: Diff & No Remiss | SUPERVISION OF OTHER NORMAL PREGNANCY (dxo:ICD9:V221)														0.408696			0
4	Age: 20-40 | Gender: Female | CITALOPRAM HYDROBROMIDE | Last AD: Diff & No Remiss | TRAZODONE HCL		0.0198675	0.601966								0.373162				0.0151286		0.586837
3	Age: 20-40 | Gender: Female | CITALOPRAM HYDROBROMIDE | Last AD: Diff & No Remiss | VENLAFAXINE HCL		0.0340909									0.26875					0.666667	0.632576
11	Age: 20-40 | Gender: Female | CITALOPRAM HYDROBROMIDE | Last AD: Diff & Remiss	0.0462963	0.0583942		0.568807		0.471338	0.28068	0.563674			0.362971	0.479167		0.54078	0.0935673	0.552381	0.522511
1	Age: 20-40 | Gender: Female | CITALOPRAM HYDROBROMIDE | Last AD: Diff & Remiss | MAJOR DEPRESSIVE DISORDER, RECURRENT EPISODE, UNSPECIFIED (dxo:ICD9:29630)											0.639053						0
1	Age: 20-40 | Gender: Female | CITALOPRAM HYDROBROMIDE | Last AD: Diff & Remiss | Num Previous Antidep: 2,3 | TRAZODONE HCL			0.608696														0
1	Age: 20-40 | Gender: Female | CITALOPRAM HYDROBROMIDE | Last AD: Diff & Remiss | PSYCHIATRIC DIAGNOSTIC INTERVIEW EXAMINATION (px:CPT4:90801)											0.280822						0
2	Age: 20-40 | Gender: Female | CITALOPRAM HYDROBROMIDE | Last AD: Diff & Remiss | SERTRALINE HCL		0.079646									0.277778						0.198132
3	Age: 20-40 | Gender: Female | CITALOPRAM HYDROBROMIDE | Last AD: Diff & Remiss | TRAZODONE HCL			0.548148								0.359649				0.0409091		0.507239
1	Age: 20-40 | Gender: Female | CITALOPRAM HYDROBROMIDE | Last AD: Diff & Remiss | VENLAFAXINE HCL											0.412587						0
1	Age: 20-40 | Gender: Female | CITALOPRAM HYDROBROMIDE | Last AD: Same & No Remiss			0.336671														0
1	Age: 20-40 | Gender: Female | CITALOPRAM HYDROBROMIDE | Last AD: Same & No Remiss | MAJOR DEPRESSIVE DISORDER, RECURRENT EPISODE, UNSPECIFIED (dxo:ICD9:29630)			0.428571														0
1	Age: 20-40 | Gender: Female | CITALOPRAM HYDROBROMIDE | Last AD: Same & No Remiss | NORGESTIMATE-ETHINYL ESTRADIOL			0.412121														0
1	Age: 20-40 | Gender: Female | CITALOPRAM HYDROBROMIDE | Last AD: Same & No Remiss | Num Previous Antidep: 2,3 | SERTRALINE HCL														0.401961			0
1	Age: 20-40 | Gender: Female | CITALOPRAM HYDROBROMIDE | Last AD: Same & No Remiss | Num Previous Episodes: 2+			0.366503														0
1	Age: 20-40 | Gender: Female | CITALOPRAM HYDROBROMIDE | Last AD: Same & No Remiss | Num Previous Episodes: 2+ | TRAZODONE HCL											0.464789						0
2	Age: 20-40 | Gender: Female | CITALOPRAM HYDROBROMIDE | Last AD: Same & No Remiss | PAROXETINE HCL			0.258993									0.333333					0.0743405
1	Age: 20-40 | Gender: Female | CITALOPRAM HYDROBROMIDE | Last AD: Same & No Remiss | PHARMACOLOGIC MANAGEMENT, INCLUDING PRESCRIPTION, USE, AND REVIEW OF MEDICATION WITH NO MORE THAN MINIMAL MEDICAL PSYCHOTHERAPY (px:CPT4:90862)			0.233871														0
1	Age: 20-40 | Gender: Female | CITALOPRAM HYDROBROMIDE | Last AD: Same & No Remiss | PREGNANT STATE, INCIDENTAL (dxo:ICD9:V222)			0.476471														0
1	Age: 20-40 | Gender: Female | CITALOPRAM HYDROBROMIDE | Last AD: Same & No Remiss | PREMENSTRUAL TENSION SYNDROMES (dxo:ICD9:6254)			0.318681														0
1	Age: 20-40 | Gender: Female | CITALOPRAM HYDROBROMIDE | Last AD: Same & No Remiss | PSYCHIATRIC DIAGNOSTIC EVALUATION (px:CPT4:90791) | PSYCHOTHERAPY, 45 MINUTES WITH PATIENT (px:CPT4:90834)			0.317308														0
1	Age: 20-40 | Gender: Female | CITALOPRAM HYDROBROMIDE | Last AD: Same & No Remiss | PSYCHIATRIC DIAGNOSTIC INTERVIEW EXAMINATION (px:CPT4:90801)			0.291429														0
1	Age: 20-40 | Gender: Female | CITALOPRAM HYDROBROMIDE | Last AD: Same & No Remiss | PSYCHOTHERAPY, 30 MINUTES WITH PATIENT WHEN PERFORMED WITH AN EVALUATION AND MANAGEMENT SERVICE (LIST SEPARATELY IN ADDITION TO THE CODE FOR PRIMARY P (px:CPT4:90833)			0.152														0
1	Age: 20-40 | Gender: Female | CITALOPRAM HYDROBROMIDE | Last AD: Same & No Remiss | PSYCHOTHERAPY, 45 MINUTES WITH PATIENT (px:CPT4:90834)			0.233677														0
1	Age: 20-40 | Gender: Female | CITALOPRAM HYDROBROMIDE | Last AD: Same & No Remiss | ROUTINE POSTPARTUM FOLLOW-UP (dxo:ICD9:V242)			0.435185														0
1	Age: 20-40 | Gender: Female | CITALOPRAM HYDROBROMIDE | Last AD: Same & No Remiss | SCREENING EXAMINATION FOR VENEREAL DISEASE (dxo:ICD9:V745)			0.331361														0
2	Age: 20-40 | Gender: Female | CITALOPRAM HYDROBROMIDE | Last AD: Same & No Remiss | SERTRALINE HCL			0.326531											0.367816			0.0412855
1	Age: 20-40 | Gender: Female | CITALOPRAM HYDROBROMIDE | Last AD: Same & No Remiss | SUPERVISION OF OTHER NORMAL PREGNANCY (dxo:ICD9:V221)			0.389706														0
3	Age: 20-40 | Gender: Female | CITALOPRAM HYDROBROMIDE | Last AD: Same & No Remiss | TRAZODONE HCL			0.305019								0.345154				0.0229885		0.322165
1	Age: 20-40 | Gender: Female | CITALOPRAM HYDROBROMIDE | Last AD: Same & No Remiss | UNSPECIFIED VAGINITIS AND VULVOVAGINITIS (dxo:ICD9:61610)			0.273684														0
[truncated: 14,775 more rows]

## Sheet: Table 4
Strata	Bupropion	Citalopram	Escitalopram	Fluoxetine	Sertraline
Age: 13-19 | Gender: Female |		0.431472	0.117845	0.340741	0.414343
Age: 13-19 | Gender: Female | Other Malaise And Fatigue (Dxo:Icd9:78079)	0.0521327		0.135593	0.387387	0.525862
Age: 13-19 | Gender: Female | Anxiety State, Unspecified (Dxo:Icd9:30000)	0.0472441		0.119302	0.310734	0.509259
Age: 13-19 | Gender: Female | Escitalopram Oxalate | Last Ad: Diff & No Remiss	0.0300188	0.47619		0.334495	0.373711
Age: 13-19 | Gender: Female | Citalopram Hydrobromide	0.047546	0.340157	0.139286	0.233908	0.272657
Age: 13-19 | Gender: Female | Escitalopram Oxalate	0.0352645	0.400424	0.182075	0.224606	0.251761
Age: 13-19 | Gender: Female | Insomnia, Unspecified (Dxo:Icd9:78052)				0.361538	0.433594
Age: 13-19 | Gender: Female | Amitriptyline Hcl	0.0642202	0.27027	0.108696	0.23494	0.276596
Age: 13-19 | Gender: Female | Routine Infant Or Child Health Check (Dxo:Icd9:V202)		0.329238		0.314603	0.381106
Age: 13-19 | Gender: Female | Headache (Dxo:Icd9:7840)	0.0373832			0.318966	0.410256
Age: 13-19 | Gender: Female | Sertraline Hcl	0.0380886	0.240297	0.12763	0.243102	0.34132
Age: 13-19 | Gender: Female | Depressive Disorder, Not Elsewhere Classified (Dxo:Icd9:311)	0.0271739	0.334906	0.133059	0.316785	0.418014
Age: 13-19 | Gender: Female | Abnormal Weight Gain (Dxo:Icd9:7831)	0.0357143				0.41989
Age: 13-19 | Gender: Female | Bupropion Hcl | Last Ad: Diff & No Remiss			0.155405		0.427273
Age: 13-19 | Gender: Female | Routine Gynecological Examination (Dxo:Icd9:V7231)			0.150215	0.389535
Age: 13-19 | Gender: Female | Citalopram Hydrobromide | Last Ad: Diff & No Remiss	0.0283019		0.156757	0.341317	0.357759
Age: 13-19 | Gender: Female | Amitriptyline Hcl | Fluoxetine Hcl				0.370044
Age: 13-19 | Gender: Female | Last Ad: Diff & No Remiss | Sertraline Hcl	0.0296296	0.237113	0.108893	0.334247
Age: 13-19 | Gender: Female | Major Depressive Disorder, Recurrent Episode, Unspecified (Dxo:Icd9:29630)	0.370253	0.621359	0.416198	0.442155	0.507075
Age: 13-19 | Gender: Female | Last Ad: Diff & No Remiss | Paroxetine Hcl	0.0487805		0.115702		0.396552
Age: 13-19 | Gender: Female | Myopia (Dxo:Icd9:3671)	0.0568182	0.356021	0.156069	0.404412	0.403279
Age: 13-19 | Gender: Female | Fluoxetine Hcl	0.058556	0.236755	0.115037	0.304207	0.24905
Age: 13-19 | Gender: Female | Citalopram Hydrobromide | Psychotherapy, 45 Minutes With Patient (Px:Cpt4:90834)		0.434483		0.155738	0.14557
Age: 13-19 | Gender: Female | Amitriptyline Hcl | Sertraline Hcl					0.363924
Age: 13-19 | Gender: Female | Dextroamphetamine/Amphetamine			0.0903614	0.286957	0.430348
Age: 13-19 | Gender: Female | Adjustment Disorder With Mixed Anxiety And Depressed Mood (Dxo:Icd9:30928)	0.0241692		0.131783		0.362069
Age: 13-19 | Gender: Female | Fluoxetine Hcl | Last Ad: Diff & No Remiss	0.0348837	0.336066	0.115479		0.353723
Age: 13-19 | Gender: Female | Routine General Medical Examination At Health Care Facility (Dxo:Icd9:V700)			0.105263		0.429907
Age: 13-19 | Gender: Female | Last Ad: Diff & Remiss | Sertraline Hcl	0.126761		0.27451	0.4375
Age: 13-19 | Gender: Female | Ethinyl Estradiol/Drospirenone		0.342857	0.134454		0.437247

## Sheet: details
antidep	strata	st_size	a+b	prob	orig	rn	strata_sort	var
AMITRIPTYLINE	Age: 41-64 | Gender: Male | AMITRIPTYLINE HCL | MAJOR DEPRESSIVE DISORDER, RECURRENT EPISODE, UNSPECIFIED (dxo:ICD9:29630)	4	313	0.319489	0	1	Age: 41-64 | Gender: Male | AMITRIPTYLINE HCL | MAJOR DEPRESSIVE DISORDER, RECURRENT EPISODE, UNSPECIFIED (dxo:ICD9:29630)	aa:dem:ager_4164 | aa:dem:gender_M | rx:GEN:G00623 | dxo:ICD9:29630
AMITRIPTYLINE	Age: 41-64 | Gender: Female | MAJOR DEPRESSIVE DISORDER, RECURRENT EPISODE, UNSPECIFIED (dxo:ICD9:29630)	3	848	0.294811	0	2	Age: 41-64 | Gender: Female | MAJOR DEPRESSIVE DISORDER, RECURRENT EPISODE, UNSPECIFIED (dxo:ICD9:29630)	aa:dem:ager_4164 | aa:dem:gender_F | dxo:ICD9:29630
AMITRIPTYLINE	Age: 41-64 | Gender: Male | MAJOR DEPRESSIVE DISORDER, RECURRENT EPISODE, UNSPECIFIED (dxo:ICD9:29630)	3	321	0.280374	0	3	Age: 41-64 | Gender: Male | MAJOR DEPRESSIVE DISORDER, RECURRENT EPISODE, UNSPECIFIED (dxo:ICD9:29630)	aa:dem:ager_4164 | aa:dem:gender_M | dxo:ICD9:29630
AMITRIPTYLINE	Age: 41-64 | Gender: Female | AMITRIPTYLINE HCL | MAJOR DEPRESSIVE DISORDER, RECURRENT EPISODE, UNSPECIFIED (dxo:ICD9:29630)	4	975	0.277949	0	4	Age: 41-64 | Gender: Female | AMITRIPTYLINE HCL | MAJOR DEPRESSIVE DISORDER, RECURRENT EPISODE, UNSPECIFIED (dxo:ICD9:29630)	aa:dem:ager_4164 | aa:dem:gender_F | rx:GEN:G00623 | dxo:ICD9:29630
AMITRIPTYLINE	Age: 20-40 | Gender: Female | AMITRIPTYLINE HCL | MAJOR DEPRESSIVE DISORDER, RECURRENT EPISODE, UNSPECIFIED (dxo:ICD9:29630)	4	275	0.269091	0	5	Age: 20-40 | Gender: Female | AMITRIPTYLINE HCL | MAJOR DEPRESSIVE DISORDER, RECURRENT EPISODE, UNSPECIFIED (dxo:ICD9:29630)	aa:dem:ager_2040 | aa:dem:gender_F | rx:GEN:G00623 | dxo:ICD9:29630
AMITRIPTYLINE	Age: 41-64 | Gender: Female | AMITRIPTYLINE HCL | MAJOR DEPRESSIVE DISORDER, RECURRENT EPISODE, UNSPECIFIED (dxo:ICD9:29630) | SERTRALINE HCL	5	104	0.259615	0	6	Age: 41-64 | Gender: Female | AMITRIPTYLINE HCL | MAJOR DEPRESSIVE DISORDER, RECURRENT EPISODE, UNSPECIFIED (dxo:ICD9:29630) | SERTRALINE HCL	aa:dem:ager_4164 | aa:dem:gender_F | rx:GEN:G00623 | dxo:ICD9:29630 | rx:GEN:G11250
AMITRIPTYLINE	Age: 41-64 | Gender: Female | AMITRIPTYLINE HCL | MAJOR DEPRESSIVE DISORDER, RECURRENT EPISODE, UNSPECIFIED (dxo:ICD9:29630) | FLUOXETINE HCL	5	105	0.257143	0	7	Age: 41-64 | Gender: Female | AMITRIPTYLINE HCL | FLUOXETINE HCL | MAJOR DEPRESSIVE DISORDER, RECURRENT EPISODE, UNSPECIFIED (dxo:ICD9:29630)	aa:dem:ager_4164 | aa:dem:gender_F | rx:GEN:G00623 | dxo:ICD9:29630 | rx:GEN:G04953
AMITRIPTYLINE	Age: 20-40 | Gender: Male | MAJOR DEPRESSIVE DISORDER, RECURRENT EPISODE, UNSPECIFIED (dxo:ICD9:29630)	3	137	0.248175	0	8	Age: 20-40 | Gender: Male | MAJOR DEPRESSIVE DISORDER, RECURRENT EPISODE, UNSPECIFIED (dxo:ICD9:29630)	aa:dem:ager_2040 | aa:dem:gender_M | dxo:ICD9:29630
AMITRIPTYLINE	Age: 65-79 | Gender: Female | AMITRIPTYLINE HCL | MAJOR DEPRESSIVE DISORDER, RECURRENT EPISODE, UNSPECIFIED (dxo:ICD9:29630)	4	313	0.233227	0	9	Age: 65-79 | Gender: Female | AMITRIPTYLINE HCL | MAJOR DEPRESSIVE DISORDER, RECURRENT EPISODE, UNSPECIFIED (dxo:ICD9:29630)	aa:dem:ager_6579 | aa:dem:gender_F | rx:GEN:G00623 | dxo:ICD9:29630
AMITRIPTYLINE	Age: 65-79 | Gender: Female | MAJOR DEPRESSIVE DISORDER, RECURRENT EPISODE, UNSPECIFIED (dxo:ICD9:29630)	3	214	0.219626	0	10	Age: 65-79 | Gender: Female | MAJOR DEPRESSIVE DISORDER, RECURRENT EPISODE, UNSPECIFIED (dxo:ICD9:29630)	aa:dem:ager_6579 | aa:dem:gender_F | dxo:ICD9:29630
AMITRIPTYLINE	Age: 20-40 | Gender: Female | MAJOR DEPRESSIVE DISORDER, RECURRENT EPISODE, UNSPECIFIED (dxo:ICD9:29630)	3	430	0.218605	0	11	Age: 20-40 | Gender: Female | MAJOR DEPRESSIVE DISORDER, RECURRENT EPISODE, UNSPECIFIED (dxo:ICD9:29630)	aa:dem:ager_2040 | aa:dem:gender_F | dxo:ICD9:29630
AMITRIPTYLINE	Age: 41-64 | Gender: Male | AMITRIPTYLINE HCL | MORPHINE SULFATE	4	117	0.196581	0	12	Age: 41-64 | Gender: Male | AMITRIPTYLINE HCL | MORPHINE SULFATE	aa:dem:ager_4164 | aa:dem:gender_M | rx:GEN:G00623 | rx:GEN:G07988
AMITRIPTYLINE	Age: 41-64 | Gender: Female | AMITRIPTYLINE HCL | ESCITALOPRAM OXALATE | Last AD: Diff & Remiss	5	222	0.126126	0	13	Age: 41-64 | Gender: Female | AMITRIPTYLINE HCL | ESCITALOPRAM OXALATE | Last AD: Diff & Remiss	aa:dem:ager_4164 | aa:dem:gender_F | rx:GEN:G00623 | rx:GEN:G04326 | aa:meas:adrm_3DR
AMITRIPTYLINE	Age: 41-64 | Gender: Female | AMITRIPTYLINE HCL | DIABETES MELLITUS WITHOUT MENTION OF COMPLICATION, TYPE I [JUVENILE TYPE], NOT STATED AS UNCONTROLLED (dxo:ICD9:25001)	4	149	0.114094	0	14	Age: 41-64 | Gender: Female | AMITRIPTYLINE HCL | DIABETES MELLITUS WITHOUT MENTION OF COMPLICATION, TYPE I [JUVENILE TYPE], NOT STATED AS UNCONTROLLED (dxo:ICD9:25001)	aa:dem:ager_4164 | aa:dem:gender_F | rx:GEN:G00623 | dxo:ICD9:25001
AMITRIPTYLINE	Age: 65-79 | Gender: Male | AMITRIPTYLINE HCL | TRAZODONE HCL	4	152	0.111842	0	15	Age: 65-79 | Gender: Male | AMITRIPTYLINE HCL | TRAZODONE HCL	aa:dem:ager_6579 | aa:dem:gender_M | rx:GEN:G00623 | rx:GEN:G12405
AMITRIPTYLINE	Age: 41-64 | Gender: Male | AMITRIPTYLINE HCL | VENLAFAXINE HCL	4	455	0.107692	0	16	Age: 41-64 | Gender: Male | AMITRIPTYLINE HCL | VENLAFAXINE HCL	aa:dem:ager_4164 | aa:dem:gender_M | rx:GEN:G00623 | rx:GEN:G12861
AMITRIPTYLINE	Age: 41-64 | Gender: Male | AMITRIPTYLINE HCL | OXYCODONE HCL	4	149	0.107383	0	17	Age: 41-64 | Gender: Male | AMITRIPTYLINE HCL | OXYCODONE HCL	aa:dem:ager_4164 | aa:dem:gender_M | rx:GEN:G00623 | rx:GEN:G09013
AMITRIPTYLINE	Age: 41-64 | Gender: Male | AMITRIPTYLINE HCL | DULOXETINE HCL	4	487	0.106776	0	18	Age: 41-64 | Gender: Male | AMITRIPTYLINE HCL | DULOXETINE HCL	aa:dem:ager_4164 | aa:dem:gender_M | rx:GEN:G00623 | rx:GEN:G03949
AMITRIPTYLINE	Age: 41-64 | Gender: Male | AMITRIPTYLINE HCL | CITALOPRAM HYDROBROMIDE | Last AD: Diff & No Remiss	5	127	0.102362	0	19	Age: 41-64 | Gender: Male | AMITRIPTYLINE HCL | CITALOPRAM HYDROBROMIDE | Last AD: Diff & No Remiss	aa:dem:ager_4164 | aa:dem:gender_M | rx:GEN:G00623 | rx:GEN:G02720 | aa:meas:adrm_4DN
AMITRIPTYLINE	Age: 65-79 | Gender: Female | AMITRIPTYLINE HCL | LOVASTATIN	4	150	0.1	0	20	Age: 65-79 | Gender: Female | AMITRIPTYLINE HCL | LOVASTATIN	aa:dem:ager_6579 | aa:dem:gender_F | rx:GEN:G00623 | rx:GEN:G07254
AMITRIPTYLINE	Age: 41-64 | Gender: Female | AMITRIPTYLINE HCL | CARISOPRODOL	4	201	0.0995025	0	21	Age: 41-64 | Gender: Female | AMITRIPTYLINE HCL | CARISOPRODOL	aa:dem:ager_4164 | aa:dem:gender_F | rx:GEN:G00623 | rx:GEN:G02234
AMITRIPTYLINE	Age: 41-64 | Gender: Female | AMITRIPTYLINE HCL | TRAZODONE HCL | HEADACHE (dxo:ICD9:7840)	5	233	0.0987124	0	22	Age: 41-64 | Gender: Female | AMITRIPTYLINE HCL | HEADACHE (dxo:ICD9:7840) | TRAZODONE HCL	aa:dem:ager_4164 | aa:dem:gender_F | rx:GEN:G00623 | rx:GEN:G12405 | dxo:ICD9:7840
AMITRIPTYLINE	Age: 41-64 | Gender: Female | AMITRIPTYLINE HCL | MORPHINE SULFATE	4	154	0.0974026	0	23	Age: 41-64 | Gender: Female | AMITRIPTYLINE HCL | MORPHINE SULFATE	aa:dem:ager_4164 | aa:dem:gender_F | rx:GEN:G00623 | rx:GEN:G07988
AMITRIPTYLINE	Age: 41-64 | Gender: Male | AMITRIPTYLINE HCL | TRAZODONE HCL	4	452	0.0973451	0	24	Age: 41-64 | Gender: Male | AMITRIPTYLINE HCL | TRAZODONE HCL	aa:dem:ager_4164 | aa:dem:gender_M | rx:GEN:G00623 | rx:GEN:G12405
AMITRIPTYLINE	Age: 41-64 | Gender: Female | AMITRIPTYLINE HCL | PHARMACOLOGIC MANAGEMENT, INCLUDING PRESCRIPTION, USE, AND REVIEW OF MEDICATION WITH NO MORE THAN MINIMAL MEDICAL PSYCHOTHERAPY (px:CPT4:90862)	4	188	0.0957447	0	25	Age: 41-64 | Gender: Female | AMITRIPTYLINE HCL | PHARMACOLOGIC MANAGEMENT, INCLUDING PRESCRIPTION, USE, AND REVIEW OF MEDICATION WITH NO MORE THAN MINIMAL MEDICAL PSYCHOTHERAPY (px:CPT4:90862)	aa:dem:ager_4164 | aa:dem:gender_F | rx:GEN:G00623 | px:CPT4:90862
AMITRIPTYLINE	Age: 41-64 | Gender: Female | AMITRIPTYLINE HCL | VENLAFAXINE HCL | TRAZODONE HCL	5	115	0.0956522	0	26	Age: 41-64 | Gender: Female | AMITRIPTYLINE HCL | TRAZODONE HCL | VENLAFAXINE HCL	aa:dem:ager_4164 | aa:dem:gender_F | rx:GEN:G00623 | rx:GEN:G12861 | rx:GEN:G12405
AMITRIPTYLINE	Age: 41-64 | Gender: Female | AMITRIPTYLINE HCL | FLUOXETINE HCL | ESCITALOPRAM OXALATE	5	126	0.0952381	0	27	Age: 41-64 | Gender: Female | AMITRIPTYLINE HCL | ESCITALOPRAM OXALATE | FLUOXETINE HCL	aa:dem:ager_4164 | aa:dem:gender_F | rx:GEN:G00623 | rx:GEN:G04953 | rx:GEN:G04326
AMITRIPTYLINE	Age: 41-64 | Gender: Male | AMITRIPTYLINE HCL | PAROXETINE HCL | Last AD: Diff & No Remiss	5	-1	0.09	0	28	Age: 41-64 | Gender: Male | AMITRIPTYLINE HCL | Last AD: Diff & No Remiss | PAROXETINE HCL	aa:dem:ager_4164 | aa:dem:gender_M | rx:GEN:G00623 | rx:GEN:G09200 | aa:meas:adrm_4DN
AMITRIPTYLINE	Age: 41-64 | Gender: Female | AMITRIPTYLINE HCL | FLUOXETINE HCL | PAROXETINE HCL	5	-1	0.0892857	0	29	Age: 41-64 | Gender: Female | AMITRIPTYLINE HCL | FLUOXETINE HCL | PAROXETINE HCL	aa:dem:ager_4164 | aa:dem:gender_F | rx:GEN:G00623 | rx:GEN:G04953 | rx:GEN:G09200
AMITRIPTYLINE	Age: 20-40 | Gender: Female | AMITRIPTYLINE HCL | TRAZODONE HCL	4	247	0.0890688	0	30	Age: 20-40 | Gender: Female | AMITRIPTYLINE HCL | TRAZODONE HCL	aa:dem:ager_2040 | aa:dem:gender_F | rx:GEN:G00623 | rx:GEN:G12405
AMITRIPTYLINE	Age: 41-64 | Gender: Female | AMITRIPTYLINE HCL | HEADACHE (dxo:ICD9:7840) | DEPRESSIVE DISORDER, NOT ELSEWHERE CLASSIFIED (dxo:ICD9:311)	5	260	0.0884615	0	31	Age: 41-64 | Gender: Female | AMITRIPTYLINE HCL | DEPRESSIVE DISORDER, NOT ELSEWHERE CLASSIFIED (dxo:ICD9:311) | HEADACHE (dxo:ICD9:7840)	aa:dem:ager_4164 | aa:dem:gender_F | rx:GEN:G00623 | dxo:ICD9:7840 | dxo:ICD9:311
AMITRIPTYLINE	Age: 20-40 | Gender: Male | AMITRIPTYLINE HCL | FLUOXETINE HCL	4	147	0.0884354	0	32	Age: 20-40 | Gender: Male | AMITRIPTYLINE HCL | FLUOXETINE HCL	aa:dem:ager_2040 | aa:dem:gender_M | rx:GEN:G00623 | rx:GEN:G04953
AMITRIPTYLINE	Age: 41-64 | Gender: Female | AMITRIPTYLINE HCL | VENLAFAXINE HCL | DULOXETINE HCL	5	-1	0.0882353	0	33	Age: 41-64 | Gender: Female | AMITRIPTYLINE HCL | DULOXETINE HCL | VENLAFAXINE HCL	aa:dem:ager_4164 | aa:dem:gender_F | rx:GEN:G00623 | rx:GEN:G12861 | rx:GEN:G03949
AMITRIPTYLINE	Age: 41-64 | Gender: Female | AMITRIPTYLINE HCL | TRAZODONE HCL | HEADACHE (dxo:ICD9:7840) | Last AD: Diff & No Remiss	6	159	0.0880503	0	34	Age: 41-64 | Gender: Female | AMITRIPTYLINE HCL | HEADACHE (dxo:ICD9:7840) | Last AD: Diff & No Remiss | TRAZODONE HCL	aa:dem:ager_4164 | aa:dem:gender_F | rx:GEN:G00623 | rx:GEN:G12405 | dxo:ICD9:7840 | aa:meas:adrm_4DN
AMITRIPTYLINE	Age: 65-79 | Gender: Male | AMITRIPTYLINE HCL | BUPROPION HCL	4	151	0.0860927	0	35	Age: 65-79 | Gender: Male | AMITRIPTYLINE HCL | BUPROPION HCL	aa:dem:ager_6579 | aa:dem:gender_M | rx:GEN:G00623 | rx:GEN:G01683
AMITRIPTYLINE	Age: 41-64 | Gender: Male | AMITRIPTYLINE HCL | DULOXETINE HCL | Last AD: Diff & No Remiss	5	141	0.0851064	0	36	Age: 41-64 | Gender: Male | AMITRIPTYLINE HCL | DULOXETINE HCL | Last AD: Diff & No Remiss	aa:dem:ager_4164 | aa:dem:gender_M | rx:GEN:G00623 | rx:GEN:G03949 | aa:meas:adrm_4DN
AMITRIPTYLINE	Age: 41-64 | Gender: Male | AMITRIPTYLINE HCL | CITALOPRAM HYDROBROMIDE	4	566	0.0848057	0	37	Age: 41-64 | Gender: Male | AMITRIPTYLINE HCL | CITALOPRAM HYDROBROMIDE	aa:dem:ager_4164 | aa:dem:gender_M | rx:GEN:G00623 | rx:GEN:G02720
AMITRIPTYLINE	Age: 41-64 | Gender: Female | AMITRIPTYLINE HCL | OXYCODONE HCL	4	230	0.0826087	0	38	Age: 41-64 | Gender: Female | AMITRIPTYLINE HCL | OXYCODONE HCL	aa:dem:ager_4164 | aa:dem:gender_F | rx:GEN:G00623 | rx:GEN:G09013
AMITRIPTYLINE	Age: 41-64 | Gender: Female | AMITRIPTYLINE HCL | FLUOXETINE HCL | BUPROPION HCL	5	207	0.0821256	0	39	Age: 41-64 | Gender: Female | AMITRIPTYLINE HCL | BUPROPION HCL | FLUOXETINE HCL	aa:dem:ager_4164 | aa:dem:gender_F | rx:GEN:G00623 | rx:GEN:G04953 | rx:GEN:G01683
AMITRIPTYLINE	Age: 65-79 | Gender: Male | AMITRIPTYLINE HCL | DULOXETINE HCL	4	-1	0.0819672	0	40	Age: 65-79 | Gender: Male | AMITRIPTYLINE HCL | DULOXETINE HCL	aa:dem:ager_6579 | aa:dem:gender_M | rx:GEN:G00623 | rx:GEN:G03949
AMITRIPTYLINE	Age: 41-64 | Gender: Female | AMITRIPTYLINE HCL | TRAZODONE HCL	4	1225	0.0816327	0	41	Age: 41-64 | Gender: Female | AMITRIPTYLINE HCL | TRAZODONE HCL	aa:dem:ager_4164 | aa:dem:gender_F | rx:GEN:G00623 | rx:GEN:G12405
AMITRIPTYLINE	Age: 65-79 | Gender: Female | AMITRIPTYLINE HCL | DULOXETINE HCL | Last AD: Diff & Remiss	5	-1	0.08	0	42	Age: 65-79 | Gender: Female | AMITRIPTYLINE HCL | DULOXETINE HCL | Last AD: Diff & Remiss	aa:dem:ager_6579 | aa:dem:gender_F | rx:GEN:G00623 | rx:GEN:G03949 | aa:meas:adrm_3DR
AMITRIPTYLINE	Age: 41-64 | Gender: Male | AMITRIPTYLINE HCL | PRAMIPEXOLE DI-HCL	4	-1	0.08	0	43	Age: 41-64 | Gender: Male | AMITRIPTYLINE HCL | PRAMIPEXOLE DI-HCL	aa:dem:ager_4164 | aa:dem:gender_M | rx:GEN:G00623 | rx:GEN:G10308
AMITRIPTYLINE	Age: 41-64 | Gender: Female | AMITRIPTYLINE HCL | DEPRESSIVE DISORDER, NOT ELSEWHERE CLASSIFIED (dxo:ICD9:311)	4	843	0.0794781	0	44	Age: 41-64 | Gender: Female | AMITRIPTYLINE HCL | DEPRESSIVE DISORDER, NOT ELSEWHERE CLASSIFIED (dxo:ICD9:311)	aa:dem:ager_4164 | aa:dem:gender_F | rx:GEN:G00623 | dxo:ICD9:311
AMITRIPTYLINE	Age: 41-64 | Gender: Female | AMITRIPTYLINE HCL | SERTRALINE HCL | PAROXETINE HCL	5	-1	0.0792079	0	45	Age: 41-64 | Gender: Female | AMITRIPTYLINE HCL | PAROXETINE HCL | SERTRALINE HCL	aa:dem:ager_4164 | aa:dem:gender_F | rx:GEN:G00623 | rx:GEN:G11250 | rx:GEN:G09200
AMITRIPTYLINE	Age: 41-64 | Gender: Male | AMITRIPTYLINE HCL | SERTRALINE HCL | Last AD: Diff & Remiss	5	-1	0.078125	0	46	Age: 41-64 | Gender: Male | AMITRIPTYLINE HCL | Last AD: Diff & Remiss | SERTRALINE HCL	aa:dem:ager_4164 | aa:dem:gender_M | rx:GEN:G00623 | rx:GEN:G11250 | aa:meas:adrm_3DR
AMITRIPTYLINE	Age: 41-64 | Gender: Male | AMITRIPTYLINE HCL | BUPROPION HCL	4	685	0.0773723	0	47	Age: 41-64 | Gender: Male | AMITRIPTYLINE HCL | BUPROPION HCL	aa:dem:ager_4164 | aa:dem:gender_M | rx:GEN:G00623 | rx:GEN:G01683
AMITRIPTYLINE	Age: 65-79 | Gender: Male | AMITRIPTYLINE HCL | CITALOPRAM HYDROBROMIDE	4	207	0.0772947	0	48	Age: 65-79 | Gender: Male | AMITRIPTYLINE HCL | CITALOPRAM HYDROBROMIDE	aa:dem:ager_6579 | aa:dem:gender_M | rx:GEN:G00623 | rx:GEN:G02720
AMITRIPTYLINE	Age: 41-64 | Gender: Male | AMITRIPTYLINE HCL | HEADACHE (dxo:ICD9:7840)	4	446	0.0762332	0	49	Age: 41-64 | Gender: Male | AMITRIPTYLINE HCL | HEADACHE (dxo:ICD9:7840)	aa:dem:ager_4164 | aa:dem:gender_M | rx:GEN:G00623 | dxo:ICD9:7840
AMITRIPTYLINE	Age: 41-64 | Gender: Female | AMITRIPTYLINE HCL | BUPROPION HCL | CITALOPRAM HYDROBROMIDE	5	171	0.0760234	0	50	Age: 41-64 | Gender: Female | AMITRIPTYLINE HCL | BUPROPION HCL | CITALOPRAM HYDROBROMIDE	aa:dem:ager_4164 | aa:dem:gender_F | rx:GEN:G00623 | rx:GEN:G01683 | rx:GEN:G02720
AMITRIPTYLINE	Age: 41-64 | Gender: Female | AMITRIPTYLINE HCL | MIRTAZAPINE	4	173	0.0751445	0	51	Age: 41-64 | Gender: Female | AMITRIPTYLINE HCL | MIRTAZAPINE	aa:dem:ager_4164 | aa:dem:gender_F | rx:GEN:G00623 | rx:GEN:G07946
AMITRIPTYLINE	Age: 41-64 | Gender: Female | AMITRIPTYLINE HCL | DULOXETINE HCL | Last AD: Diff & Remiss	5	400	0.075	0	52	Age: 41-64 | Gender: Female | AMITRIPTYLINE HCL | DULOXETINE HCL | Last AD: Diff & Remiss	aa:dem:ager_4164 | aa:dem:gender_F | rx:GEN:G00623 | rx:GEN:G03949 | aa:meas:adrm_3DR
AMITRIPTYLINE	Age: 65-79 | Gender: Female | AMITRIPTYLINE HCL | DEPRESSIVE DISORDER, NOT ELSEWHERE CLASSIFIED (dxo:ICD9:311)	4	401	0.074813	0	53	Age: 65-79 | Gender: Female | AMITRIPTYLINE HCL | DEPRESSIVE DISORDER, NOT ELSEWHERE CLASSIFIED (dxo:ICD9:311)	aa:dem:ager_6579 | aa:dem:gender_F | rx:GEN:G00623 | dxo:ICD9:311
AMITRIPTYLINE	Age: 41-64 | Gender: Female | AMITRIPTYLINE HCL | FLUOXETINE HCL | SERTRALINE HCL	5	161	0.0745342	0	54	Age: 41-64 | Gender: Female | AMITRIPTYLINE HCL | FLUOXETINE HCL | SERTRALINE HCL	aa:dem:ager_4164 | aa:dem:gender_F | rx:GEN:G00623 | rx:GEN:G04953 | rx:GEN:G11250
AMITRIPTYLINE	Age: 41-64 | Gender: Female | AMITRIPTYLINE HCL | DOXEPIN HCL	4	162	0.0740741	0	55	Age: 41-64 | Gender: Female | AMITRIPTYLINE HCL | DOXEPIN HCL	aa:dem:ager_4164 | aa:dem:gender_F | rx:GEN:G00623 | rx:GEN:G03893
AMITRIPTYLINE	Age: 41-64 | Gender: Female | AMITRIPTYLINE HCL | FLUOXETINE HCL | HEADACHE (dxo:ICD9:7840)	5	300	0.0733333	0	56	Age: 41-64 | Gender: Female | AMITRIPTYLINE HCL | FLUOXETINE HCL | HEADACHE (dxo:ICD9:7840)	aa:dem:ager_4164 | aa:dem:gender_F | rx:GEN:G00623 | rx:GEN:G04953 | dxo:ICD9:7840
AMITRIPTYLINE	Age: 41-64 | Gender: Female | AMITRIPTYLINE HCL | FLUOXETINE HCL | HEADACHE (dxo:ICD9:7840) | Last AD: Diff & No Remiss	6	151	0.0728477	0	57	Age: 41-64 | Gender: Female | AMITRIPTYLINE HCL | FLUOXETINE HCL | HEADACHE (dxo:ICD9:7840) | Last AD: Diff & No Remiss	aa:dem:ager_4164 | aa:dem:gender_F | rx:GEN:G00623 | rx:GEN:G04953 | dxo:ICD9:7840 | aa:meas:adrm_4DN
AMITRIPTYLINE	Age: 65-79 | Gender: Female | AMITRIPTYLINE HCL | DULOXETINE HCL	4	537	0.0726257	0	58	Age: 65-79 | Gender: Female | AMITRIPTYLINE HCL | DULOXETINE HCL	aa:dem:ager_6579 | aa:dem:gender_F | rx:GEN:G00623 | rx:GEN:G03949
AMITRIPTYLINE	Age: 65-79 | Gender: Female | AMITRIPTYLINE HCL | VENLAFAXINE HCL	4	374	0.0721925	0	59	Age: 65-79 | Gender: Female | AMITRIPTYLINE HCL | VENLAFAXINE HCL	aa:dem:ager_6579 | aa:dem:gender_F | rx:GEN:G00623 | rx:GEN:G12861
AMITRIPTYLINE	Age: 41-64 | Gender: Female | AMITRIPTYLINE HCL | FLUOXETINE HCL | VENLAFAXINE HCL	5	-1	0.0720721	0	60	Age: 41-64 | Gender: Female | AMITRIPTYLINE HCL | FLUOXETINE HCL | VENLAFAXINE HCL	aa:dem:ager_4164 | aa:dem:gender_F | rx:GEN:G00623 | rx:GEN:G04953 | rx:GEN:G12861
AMITRIPTYLINE	Age: 41-64 | Gender: Male | AMITRIPTYLINE HCL | ROPINIROLE HCL	4	-1	0.0714286	0	61	Age: 41-64 | Gender: Male | AMITRIPTYLINE HCL | ROPINIROLE HCL	aa:dem:ager_4164 | aa:dem:gender_M | rx:GEN:G00623 | rx:GEN:G11017
AMITRIPTYLINE	Age: 41-64 | Gender: Female | AMITRIPTYLINE HCL | SERTRALINE HCL | DEPRESSIVE DISORDER, NOT ELSEWHERE CLASSIFIED (dxo:ICD9:311)	5	-1	0.070922	0	62	Age: 41-64 | Gender: Female | AMITRIPTYLINE HCL | DEPRESSIVE DISORDER, NOT ELSEWHERE CLASSIFIED (dxo:ICD9:311) | SERTRALINE HCL	aa:dem:ager_4164 | aa:dem:gender_F | rx:GEN:G00623 | rx:GEN:G11250 | dxo:ICD9:311
AMITRIPTYLINE	Age: 41-64 | Gender: Female | AMITRIPTYLINE HCL | FLUOXETINE HCL | TRAZODONE HCL	5	-1	0.0708661	0	63	Age: 41-64 | Gender: Female | AMITRIPTYLINE HCL | FLUOXETINE HCL | TRAZODONE HCL	aa:dem:ager_4164 | aa:dem:gender_F | rx:GEN:G00623 | rx:GEN:G04953 | rx:GEN:G12405
AMITRIPTYLINE	Age: 41-64 | Gender: Female | AMITRIPTYLINE HCL | MIGRAINE, UNSPECIFIED WITHOUT MENTION OF INTRACTABLE MIGRAINE WITHOUT MENTION OF STATUS MIGRAINOSUS (dxo:ICD9:34690)	4	453	0.0706402	0	64	Age: 41-64 | Gender: Female | AMITRIPTYLINE HCL | MIGRAINE, UNSPECIFIED WITHOUT MENTION OF INTRACTABLE MIGRAINE WITHOUT MENTION OF STATUS MIGRAINOSUS (dxo:ICD9:34690)	aa:dem:ager_4164 | aa:dem:gender_F | rx:GEN:G00623 | dxo:ICD9:34690
AMITRIPTYLINE	Age: 41-64 | Gender: Male | AMITRIPTYLINE HCL | PAROXETINE HCL	4	510	0.0705882	0	65	Age: 41-64 | Gender: Male | AMITRIPTYLINE HCL | PAROXETINE HCL	aa:dem:ager_4164 | aa:dem:gender_M | rx:GEN:G00623 | rx:GEN:G09200
AMITRIPTYLINE	Age: 41-64 | Gender: Female | AMITRIPTYLINE HCL | CITALOPRAM HYDROBROMIDE | HEADACHE (dxo:ICD9:7840)	5	241	0.0705394	0	66	Age: 41-64 | Gender: Female | AMITRIPTYLINE HCL | CITALOPRAM HYDROBROMIDE | HEADACHE (dxo:ICD9:7840)	aa:dem:ager_4164 | aa:dem:gender_F | rx:GEN:G00623 | rx:GEN:G02720 | dxo:ICD9:7840
AMITRIPTYLINE	Age: 41-64 | Gender: Male | AMITRIPTYLINE HCL | HYDROCODONE/ACETAMINOPHEN	4	-1	0.0703125	0	67	Age: 41-64 | Gender: Male | AMITRIPTYLINE HCL | HYDROCODONE/ACETAMINOPHEN	aa:dem:ager_4164 | aa:dem:gender_M | rx:GEN:G00623 | rx:GEN:G05933
AMITRIPTYLINE	Age: 41-64 | Gender: Male | AMITRIPTYLINE HCL | PHARMACOLOGIC MANAGEMENT, INCLUDING PRESCRIPTION, USE, AND REVIEW OF MEDICATION WITH NO MORE THAN MINIMAL MEDICAL PSYCHOTHERAPY (px:CPT4:90862)	4	-1	0.0693069	0	68	Age: 41-64 | Gender: Male | AMITRIPTYLINE HCL | PHARMACOLOGIC MANAGEMENT, INCLUDING PRESCRIPTION, USE, AND REVIEW OF MEDICATION WITH NO MORE THAN MINIMAL MEDICAL PSYCHOTHERAPY (px:CPT4:90862)	aa:dem:ager_4164 | aa:dem:gender_M | rx:GEN:G00623 | px:CPT4:90862
AMITRIPTYLINE	Age: 41-64 | Gender: Male | AMITRIPTYLINE HCL | AMLODIPINE BESYLATE	4	-1	0.0689655	0	69	Age: 41-64 | Gender: Male | AMITRIPTYLINE HCL | AMLODIPINE BESYLATE	aa:dem:ager_4164 | aa:dem:gender_M | rx:GEN:G00623 | rx:GEN:G00632
AMITRIPTYLINE	Age: 41-64 | Gender: Female | AMITRIPTYLINE HCL | TRAZODONE HCL | DULOXETINE HCL	5	-1	0.0687023	0	70	Age: 41-64 | Gender: Female | AMITRIPTYLINE HCL | DULOXETINE HCL | TRAZODONE HCL	aa:dem:ager_4164 | aa:dem:gender_F | rx:GEN:G00623 | rx:GEN:G12405 | rx:GEN:G03949
AMITRIPTYLINE	Age: 41-64 | Gender: Female | AMITRIPTYLINE HCL | SERTRALINE HCL | Last AD: Diff & Remiss | HEADACHE (dxo:ICD9:7840)	6	-1	0.0679612	0	71	Age: 41-64 | Gender: Female | AMITRIPTYLINE HCL | HEADACHE (dxo:ICD9:7840) | Last AD: Diff & Remiss | SERTRALINE HCL	aa:dem:ager_4164 | aa:dem:gender_F | rx:GEN:G00623 | rx:GEN:G11250 | aa:meas:adrm_3DR | dxo:ICD9:7840
AMITRIPTYLINE	Age: 41-64 | Gender: Female | AMITRIPTYLINE HCL | PAROXETINE HCL | Last AD: Diff & Remiss	5	208	0.0673077	0	72	Age: 41-64 | Gender: Female | AMITRIPTYLINE HCL | Last AD: Diff & Remiss | PAROXETINE HCL	aa:dem:ager_4164 | aa:dem:gender_F | rx:GEN:G00623 | rx:GEN:G09200 | aa:meas:adrm_3DR
AMITRIPTYLINE	Age: 41-64 | Gender: Female | AMITRIPTYLINE HCL | SERTRALINE HCL | Last AD: Diff & Remiss	5	479	0.0668058	0	73	Age: 41-64 | Gender: Female | AMITRIPTYLINE HCL | Last AD: Diff & Remiss | SERTRALINE HCL	aa:dem:ager_4164 | aa:dem:gender_F | rx:GEN:G00623 | rx:GEN:G11250 | aa:meas:adrm_3DR
AMITRIPTYLINE	Age: 41-64 | Gender: Male | AMITRIPTYLINE HCL | SERTRALINE HCL	4	936	0.0662393	0	74	Age: 41-64 | Gender: Male | AMITRIPTYLINE HCL | SERTRALINE HCL	aa:dem:ager_4164 | aa:dem:gender_M | rx:GEN:G00623 | rx:GEN:G11250
AMITRIPTYLINE	Age: 41-64 | Gender: Male | AMITRIPTYLINE HCL | ESCITALOPRAM OXALATE	4	651	0.0660522	0	75	Age: 41-64 | Gender: Male | AMITRIPTYLINE HCL | ESCITALOPRAM OXALATE	aa:dem:ager_4164 | aa:dem:gender_M | rx:GEN:G00623 | rx:GEN:G04326
AMITRIPTYLINE	Age: 41-64 | Gender: Male | AMITRIPTYLINE HCL | FLUOXETINE HCL | Last AD: Diff & No Remiss	5	-1	0.0655738	0	76	Age: 41-64 | Gender: Male | AMITRIPTYLINE HCL | FLUOXETINE HCL | Last AD: Diff & No Remiss	aa:dem:ager_4164 | aa:dem:gender_M | rx:GEN:G00623 | rx:GEN:G04953 | aa:meas:adrm_4DN
AMITRIPTYLINE	Age: 65-79 | Gender: Male | AMITRIPTYLINE HCL | DEPRESSIVE DISORDER, NOT ELSEWHERE CLASSIFIED (dxo:ICD9:311)	4	-1	0.0655738	0	77	Age: 65-79 | Gender: Male | AMITRIPTYLINE HCL | DEPRESSIVE DISORDER, NOT ELSEWHERE CLASSIFIED (dxo:ICD9:311)	aa:dem:ager_6579 | aa:dem:gender_M | rx:GEN:G00623 | dxo:ICD9:311
AMITRIPTYLINE	Age: 41-64 | Gender: Male | AMITRIPTYLINE HCL | TRAZODONE HCL | Last AD: Diff & No Remiss	5	170	0.0647059	0	78	Age: 41-64 | Gender: Male | AMITRIPTYLINE HCL | Last AD: Diff & No Remiss | TRAZODONE HCL	aa:dem:ager_4164 | aa:dem:gender_M | rx:GEN:G00623 | rx:GEN:G12405 | aa:meas:adrm_4DN
AMITRIPTYLINE	Age: 41-64 | Gender: Male | AMITRIPTYLINE HCL	3	14366	0.0646666	1	79	Age: 41-64 | Gender: Male | AMITRIPTYLINE HCL	aa:dem:ager_4164 | aa:dem:gender_M | rx:GEN:G00623
AMITRIPTYLINE	Age: 41-64 | Gender: Female | AMITRIPTYLINE HCL | ESCITALOPRAM OXALATE | VENLAFAXINE HCL	5	-1	0.0645161	0	80	Age: 41-64 | Gender: Female | AMITRIPTYLINE HCL | ESCITALOPRAM OXALATE | VENLAFAXINE HCL	aa:dem:ager_4164 | aa:dem:gender_F | rx:GEN:G00623 | rx:GEN:G04326 | rx:GEN:G12861
AMITRIPTYLINE	Age: 65-79 | Gender: Male | AMITRIPTYLINE HCL | PAROXETINE HCL	4	-1	0.0642202	0	81	Age: 65-79 | Gender: Male | AMITRIPTYLINE HCL | PAROXETINE HCL	aa:dem:ager_6579 | aa:dem:gender_M | rx:GEN:G00623 | rx:GEN:G09200
AMITRIPTYLINE	Age: 41-64 | Gender: Female | AMITRIPTYLINE HCL | ESCITALOPRAM OXALATE | BUPROPION HCL	5	205	0.0634146	0	82	Age: 41-64 | Gender: Female | AMITRIPTYLINE HCL | BUPROPION HCL | ESCITALOPRAM OXALATE	aa:dem:ager_4164 | aa:dem:gender_F | rx:GEN:G00623 | rx:GEN:G04326 | rx:GEN:G01683
AMITRIPTYLINE	Age: 41-64 | Gender: Female | AMITRIPTYLINE HCL | SERTRALINE HCL | Num Previous Remissions: 2+	5	-1	0.0630631	0	83	Age: 41-64 | Gender: Female | AMITRIPTYLINE HCL | Num Previous Remissions: 2+ | SERTRALINE HCL	aa:dem:ager_4164 | aa:dem:gender_F | rx:GEN:G00623 | rx:GEN:G11250 | aa:meas:nrem_2+
AMITRIPTYLINE	Age: 41-64 | Gender: Female | AMITRIPTYLINE HCL | VENLAFAXINE HCL	4	1826	0.0629792	0	84	Age: 41-64 | Gender: Female | AMITRIPTYLINE HCL | VENLAFAXINE HCL	aa:dem:ager_4164 | aa:dem:gender_F | rx:GEN:G00623 | rx:GEN:G12861
AMITRIPTYLINE	Age: 20-40 | Gender: Female | FLUOXETINE HCL | BUPROPION HCL	4	-1	0.0625	0	85	Age: 20-40 | Gender: Female | BUPROPION HCL | FLUOXETINE HCL	aa:dem:ager_2040 | aa:dem:gender_F | rx:GEN:G04953 | rx:GEN:G01683
AMITRIPTYLINE	Age: 41-64 | Gender: Male | AMITRIPTYLINE HCL | CITALOPRAM HYDROBROMIDE | Last AD: Diff & Remiss	5	-1	0.0625	0	86	Age: 41-64 | Gender: Male | AMITRIPTYLINE HCL | CITALOPRAM HYDROBROMIDE | Last AD: Diff & Remiss	aa:dem:ager_4164 | aa:dem:gender_M | rx:GEN:G00623 | rx:GEN:G02720 | aa:meas:adrm_3DR
AMITRIPTYLINE	Age: 80-89 | Gender: Female | AMITRIPTYLINE HCL | TRAZODONE HCL	4	-1	0.0625	0	87	Age: 80-89 | Gender: Female | AMITRIPTYLINE HCL | TRAZODONE HCL	aa:dem:ager_8089 | aa:dem:gender_F | rx:GEN:G00623 | rx:GEN:G12405
AMITRIPTYLINE	Age: 41-64 | Gender: Female | AMITRIPTYLINE HCL | CITALOPRAM HYDROBROMIDE | HEADACHE (dxo:ICD9:7840) | Last AD: Diff & No Remiss	6	-1	0.062069	0	88	Age: 41-64 | Gender: Female | AMITRIPTYLINE HCL | CITALOPRAM HYDROBROMIDE | HEADACHE (dxo:ICD9:7840) | Last AD: Diff & No Remiss	aa:dem:ager_4164 | aa:dem:gender_F | rx:GEN:G00623 | rx:GEN:G02720 | dxo:ICD9:7840 | aa:meas:adrm_4DN
AMITRIPTYLINE	Age: 41-64 | Gender: Female | AMITRIPTYLINE HCL | DULOXETINE HCL	4	1806	0.0620155	0	89	Age: 41-64 | Gender: Female | AMITRIPTYLINE HCL | DULOXETINE HCL	aa:dem:ager_4164 | aa:dem:gender_F | rx:GEN:G00623 | rx:GEN:G03949
AMITRIPTYLINE	Age: 41-64 | Gender: Female | AMITRIPTYLINE HCL | ROPINIROLE HCL	4	439	0.0615034	0	90	Age: 41-64 | Gender: Female | AMITRIPTYLINE HCL | ROPINIROLE HCL	aa:dem:ager_4164 | aa:dem:gender_F | rx:GEN:G00623 | rx:GEN:G11017
AMITRIPTYLINE	Age: 41-64 | Gender: Female | AMITRIPTYLINE HCL | DULOXETINE HCL | HEADACHE (dxo:ICD9:7840)	5	314	0.0605096	0	91	Age: 41-64 | Gender: Female | AMITRIPTYLINE HCL | DULOXETINE HCL | HEADACHE (dxo:ICD9:7840)	aa:dem:ager_4164 | aa:dem:gender_F | rx:GEN:G00623 | rx:GEN:G03949 | dxo:ICD9:7840
AMITRIPTYLINE	Age: 41-64 | Gender: Female | AMITRIPTYLINE HCL | DULOXETINE HCL | Last AD: Diff & No Remiss | DEPRESSIVE DISORDER, NOT ELSEWHERE CLASSIFIED (dxo:ICD9:311)	6	-1	0.06	0	92	Age: 41-64 | Gender: Female | AMITRIPTYLINE HCL | DEPRESSIVE DISORDER, NOT ELSEWHERE CLASSIFIED (dxo:ICD9:311) | DULOXETINE HCL | Last AD: Diff & No Remiss	aa:dem:ager_4164 | aa:dem:gender_F | rx:GEN:G00623 | rx:GEN:G03949 | aa:meas:adrm_4DN | dxo:ICD9:311
AMITRIPTYLINE	Age: 65-79 | Gender: Female | AMITRIPTYLINE HCL | POLYNEUROPATHY IN DIABETES (dxo:ICD9:3572)	4	-1	0.06	0	93	Age: 65-79 | Gender: Female | AMITRIPTYLINE HCL | POLYNEUROPATHY IN DIABETES (dxo:ICD9:3572)	aa:dem:ager_6579 | aa:dem:gender_F | rx:GEN:G00623 | dxo:ICD9:3572
AMITRIPTYLINE	Age: 20-40 | Gender: Male | AMITRIPTYLINE HCL | CITALOPRAM HYDROBROMIDE	4	-1	0.0597015	0	94	Age: 20-40 | Gender: Male | AMITRIPTYLINE HCL | CITALOPRAM HYDROBROMIDE	aa:dem:ager_2040 | aa:dem:gender_M | rx:GEN:G00623 | rx:GEN:G02720
AMITRIPTYLINE	Age: 41-64 | Gender: Female | AMITRIPTYLINE HCL | PRAMIPEXOLE DI-HCL	4	269	0.0594796	0	95	Age: 41-64 | Gender: Female | AMITRIPTYLINE HCL | PRAMIPEXOLE DI-HCL	aa:dem:ager_4164 | aa:dem:gender_F | rx:GEN:G00623 | rx:GEN:G10308
AMITRIPTYLINE	Age: 41-64 | Gender: Female | AMITRIPTYLINE HCL | BUPROPION HCL	4	2165	0.0586605	0	96	Age: 41-64 | Gender: Female | AMITRIPTYLINE HCL | BUPROPION HCL	aa:dem:ager_4164 | aa:dem:gender_F | rx:GEN:G00623 | rx:GEN:G01683
AMITRIPTYLINE	Age: 41-64 | Gender: Female | AMITRIPTYLINE HCL | VENLAFAXINE HCL | Last AD: Diff & No Remiss	5	292	0.0582192	0	97	Age: 41-64 | Gender: Female | AMITRIPTYLINE HCL | Last AD: Diff & No Remiss | VENLAFAXINE HCL	aa:dem:ager_4164 | aa:dem:gender_F | rx:GEN:G00623 | rx:GEN:G12861 | aa:meas:adrm_4DN
AMITRIPTYLINE	Age: 41-64 | Gender: Male | AMITRIPTYLINE HCL | BUPROPION HCL | Last AD: Diff & No Remiss	5	241	0.0580913	0	98	Age: 41-64 | Gender: Male | AMITRIPTYLINE HCL | BUPROPION HCL | Last AD: Diff & No Remiss	aa:dem:ager_4164 | aa:dem:gender_M | rx:GEN:G00623 | rx:GEN:G01683 | aa:meas:adrm_4DN
AMITRIPTYLINE	Age: 41-64 | Gender: Female | AMITRIPTYLINE HCL | TRAZODONE HCL | Last AD: Diff & No Remiss	5	503	0.0576541	0	99	Age: 41-64 | Gender: Female | AMITRIPTYLINE HCL | Last AD: Diff & No Remiss | TRAZODONE HCL	aa:dem:ager_4164 | aa:dem:gender_F | rx:GEN:G00623 | rx:GEN:G12405 | aa:meas:adrm_4DN
AMITRIPTYLINE	Age: 41-64 | Gender: Female | AMITRIPTYLINE HCL | CITALOPRAM HYDROBROMIDE | DEPRESSIVE DISORDER, NOT ELSEWHERE CLASSIFIED (dxo:ICD9:311)	5	-1	0.057554	0	100	Age: 41-64 | Gender: Female | AMITRIPTYLINE HCL | CITALOPRAM HYDROBROMIDE | DEPRESSIVE DISORDER, NOT ELSEWHERE CLASSIFIED (dxo:ICD9:311)	aa:dem:ager_4164 | aa:dem:gender_F | rx:GEN:G00623 | rx:GEN:G02720 | dxo:ICD9:311
AMITRIPTYLINE	Age: 41-64 | Gender: Female | AMITRIPTYLINE HCL | TRAZODONE HCL | Last AD: Diff & No Remiss | Num Previous Episodes: 2+	6	-1	0.0569106	0	101	Age: 41-64 | Gender: Female | AMITRIPTYLINE HCL | Last AD: Diff & No Remiss | Num Previous Episodes: 2+ | TRAZODONE HCL	aa:dem:ager_4164 | aa:dem:gender_F | rx:GEN:G00623 | rx:GEN:G12405 | aa:meas:adrm_4DN | aa:meas:nepi_2+
AMITRIPTYLINE	Age: 41-64 | Gender: Female | AMITRIPTYLINE HCL | SERTRALINE HCL | TRAZODONE HCL	5	-1	0.0567376	0	102	Age: 41-64 | Gender: Female | AMITRIPTYLINE HCL | SERTRALINE HCL | TRAZODONE HCL	aa:dem:ager_4164 | aa:dem:gender_F | rx:GEN:G00623 | rx:GEN:G11250 | rx:GEN:G12405
AMITRIPTYLINE	Age: 65-79 | Gender: Male | AMITRIPTYLINE HCL | ESCITALOPRAM OXALATE	4	-1	0.0567376	0	103	Age: 65-79 | Gender: Male | AMITRIPTYLINE HCL | ESCITALOPRAM OXALATE	aa:dem:ager_6579 | aa:dem:gender_M | rx:GEN:G00623 | rx:GEN:G04326
AMITRIPTYLINE	Age: 41-64 | Gender: Female | AMITRIPTYLINE HCL | DYSTHYMIC DISORDER (dxo:ICD9:3004)	4	-1	0.0567376	0	104	Age: 41-64 | Gender: Female | AMITRIPTYLINE HCL | DYSTHYMIC DISORDER (dxo:ICD9:3004)	aa:dem:ager_4164 | aa:dem:gender_F | rx:GEN:G00623 | dxo:ICD9:3004
AMITRIPTYLINE	Age: 41-64 | Gender: Female | AMITRIPTYLINE HCL | VENLAFAXINE HCL | Last AD: Diff & Remiss	5	318	0.0566038	0	105	Age: 41-64 | Gender: Female | AMITRIPTYLINE HCL | Last AD: Diff & Remiss | VENLAFAXINE HCL	aa:dem:ager_4164 | aa:dem:gender_F | rx:GEN:G00623 | rx:GEN:G12861 | aa:meas:adrm_3DR
AMITRIPTYLINE	Age: 41-64 | Gender: Female | AMITRIPTYLINE HCL | SERTRALINE HCL | Last AD: Diff & Remiss | DEPRESSIVE DISORDER, NOT ELSEWHERE CLASSIFIED (dxo:ICD9:311)	6	-1	0.0560748	0	106	Age: 41-64 | Gender: Female | AMITRIPTYLINE HCL | DEPRESSIVE DISORDER, NOT ELSEWHERE CLASSIFIED (dxo:ICD9:311) | Last AD: Diff & Remiss | SERTRALINE HCL	aa:dem:ager_4164 | aa:dem:gender_F | rx:GEN:G00623 | rx:GEN:G11250 | aa:meas:adrm_3DR | dxo:ICD9:311
AMITRIPTYLINE	Age: 41-64 | Gender: Male | AMITRIPTYLINE HCL | Last AD: Same & No Remiss | MORPHINE SULFATE	5	-1	0.056	0	107	Age: 41-64 | Gender: Male | AMITRIPTYLINE HCL | Last AD: Same & No Remiss | MORPHINE SULFATE	aa:dem:ager_4164 | aa:dem:gender_M | rx:GEN:G00623 | aa:meas:adrm_2SN | rx:GEN:G07988
AMITRIPTYLINE	Age: 41-64 | Gender: Female | AMITRIPTYLINE HCL | FLUOXETINE HCL | Last AD: Diff & No Remiss | DEPRESSIVE DISORDER, NOT ELSEWHERE CLASSIFIED (dxo:ICD9:311)	6	-1	0.0559006	0	108	Age: 41-64 | Gender: Female | AMITRIPTYLINE HCL | DEPRESSIVE DISORDER, NOT ELSEWHERE CLASSIFIED (dxo:ICD9:311) | FLUOXETINE HCL | Last AD: Diff & No Remiss	aa:dem:ager_4164 | aa:dem:gender_F | rx:GEN:G00623 | rx:GEN:G04953 | aa:meas:adrm_4DN | dxo:ICD9:311
AMITRIPTYLINE	Age: 65-79 | Gender: Female | AMITRIPTYLINE HCL | BUPROPION HCL	4	430	0.055814	0	109	Age: 65-79 | Gender: Female | AMITRIPTYLINE HCL | BUPROPION HCL	aa:dem:ager_6579 | aa:dem:gender_F | rx:GEN:G00623 | rx:GEN:G01683
AMITRIPTYLINE	Age: 65-79 | Gender: Male | AMITRIPTYLINE HCL	3	4217	0.0557268	0	110	Age: 65-79 | Gender: Male | AMITRIPTYLINE HCL	aa:dem:ager_6579 | aa:dem:gender_M | rx:GEN:G00623
AMITRIPTYLINE	Age: 20-40 | Gender: Female | FLUOXETINE HCL | Last AD: Diff & Remiss	4	-1	0.0555556	0	111	Age: 20-40 | Gender: Female | FLUOXETINE HCL | Last AD: Diff & Remiss	aa:dem:ager_2040 | aa:dem:gender_F | rx:GEN:G04953 | aa:meas:adrm_3DR
AMITRIPTYLINE	Age: 41-64 | Gender: Female | AMITRIPTYLINE HCL | ESCITALOPRAM OXALATE | DULOXETINE HCL	5	-1	0.0555556	0	112	Age: 41-64 | Gender: Female | AMITRIPTYLINE HCL | DULOXETINE HCL | ESCITALOPRAM OXALATE	aa:dem:ager_4164 | aa:dem:gender_F | rx:GEN:G00623 | rx:GEN:G04326 | rx:GEN:G03949
AMITRIPTYLINE	Age: 41-64 | Gender: Female | AMITRIPTYLINE HCL | FLUOXETINE HCL	4	3316	0.0542823	0	113	Age: 41-64 | Gender: Female | AMITRIPTYLINE HCL | FLUOXETINE HCL	aa:dem:ager_4164 | aa:dem:gender_F | rx:GEN:G00623 | rx:GEN:G04953
AMITRIPTYLINE	Age: 41-64 | Gender: Male | AMITRIPTYLINE HCL | SERTRALINE HCL | Last AD: Diff & No Remiss	5	-1	0.0535714	0	114	Age: 41-64 | Gender: Male | AMITRIPTYLINE HCL | Last AD: Diff & No Remiss | SERTRALINE HCL	aa:dem:ager_4164 | aa:dem:gender_M | rx:GEN:G00623 | rx:GEN:G11250 | aa:meas:adrm_4DN
AMITRIPTYLINE	Age: 41-64 | Gender: Female | AMITRIPTYLINE HCL | VENLAFAXINE HCL | BUPROPION HCL	5	-1	0.0533333	0	115	Age: 41-64 | Gender: Female | AMITRIPTYLINE HCL | BUPROPION HCL | VENLAFAXINE HCL	aa:dem:ager_4164 | aa:dem:gender_F | rx:GEN:G00623 | rx:GEN:G12861 | rx:GEN:G01683
AMITRIPTYLINE	Age: 41-64 | Gender: Male | AMITRIPTYLINE HCL | FLUOXETINE HCL	4	752	0.0531915	0	116	Age: 41-64 | Gender: Male | AMITRIPTYLINE HCL | FLUOXETINE HCL	aa:dem:ager_4164 | aa:dem:gender_M | rx:GEN:G00623 | rx:GEN:G04953
[truncated: 29,904 more rows]
